# Supplementary material for: Restoring Symmetry and Enhancing Exchange via Chiral Molecular-Magnetic Hexagons
Source: J Phys Chem A. 2026 Feb 19;130(9):1746–54. doi: 10.1021/acs.jpca.5c05598 (PMC12969259; doi:10.1021/acs.jpca.5c05598)
Supplement: Supplementary file 1 [file jp5c05598_si_001.txt]

c  to  use: do "gfortran write_basis.f" followed by "./a.out"
        implicit real*8 (a-h,o-z)
        character*10 ready
        character*100 line
        dimension alp(30),coef(30),ncon(3)
        open(90,file='write_basis.f')
 10     continue 
        read(90,'(A)')ready
        if(ready.ne.'cREADY')go to 10
        open(91,file='xxxxtempxxx')
        rewind(91)
          do i=1,10000
          read(90,'(A)',end=20)line
          print*,line
          write(91,'(A)')trim(line(2:100))
          end do
 20       rewind(91)
          read(91,*)m_types
                 print*,'m_types:',m_types
          do i_type=1,m_types
          read(91,*)NZ
          print*,' ATOM:',NZ
          read(91,*)
          read(91,*)n_atoms
                 do j_atom=1,n_atoms+1
                 read(91,*)
                 end do
          read(91,*)ngaus
          read(91,*)(ncon(l),l=1,3)
          read(91,*)
          read(91,*)(alp(ig),ig=1,ngaus)
          do l=1,3
           do icon=1,ncon(l)
           print*,'Angular Momentum and Orbital:',l,icon
           read(91,*)(coef(ig),ig=1,ngaus) 
            do ig=1,ngaus
            if(abs(coef(ig)).gt.1.0d-12)then
c...for most codes the normalization needs to be changed here...
            print '("ib,alph, coef:",I5,3F20.10)',ig,alp(ig),coef(ig)
            end if
            end do
           end do
          end do
          end do
          close(90)
          close(91,status='delete')
        end
cREADY 
c  7          TOTAL NUMBER OF ATOM TYPES
c 27  27      ELECTRONIC AND NUCLEAR CHARGE
cALLc          ALL-ELECTRON ATOM TYPE
c  2          NUMBER OF ATOMS OF TYPE COB
cALL-COB001
cALL-COB002
cEXTRABASIS   CONTROLS USAGE OF SUPPLEMENTARY BASIS FUNCTIONS
c 20          NUMBER OF BARE GAUSSIANS
c  5   3   3  NUMBER OF S,P,D FUNCTIONS
c  0   0   0  SUPPLEMENTARY S,P,D FUNCTIONS
c      0.42084724D+07       0.61138896D+06       0.13721797D+06
c      0.38562489D+05       0.12517228D+05       0.45038461D+04
c      0.17528955D+04       0.72586187D+03       0.31610929D+03
c      0.14334443D+03       0.67175438D+02       0.32089535D+02
c      0.15621315D+02       0.77068756D+01       0.37446144D+01
c      0.17568276D+01       0.79647327D+00       0.33641698D+00
c      0.13006364D+00       0.48280270D-01

c      0.66185238D+00       0.12502898D+01       0.21711973D+01
c      0.35593934D+01       0.55630481D+01       0.82809900D+01
c      0.11545260D+02       0.14441673D+02       0.14874427D+02
c      0.10660550D+02       0.38939544D+01       0.40321435D+00
c      0.40353499D-02      -0.10659644D-02       0.53810252D-03
c     -0.19045949D-03       0.55165203D-04      -0.12889438D-04
c      0.24146956D-05      -0.30369968D-06

c     -0.20063295D+00      -0.37901609D+00      -0.65857952D+00
c     -0.10810800D+01      -0.16974489D+01      -0.25552086D+01
c     -0.36643367D+01      -0.48827821D+01      -0.57577274D+01
c     -0.53642725D+01      -0.28106033D+01       0.10235738D+01
c      0.29096902D+01       0.15112768D+01       0.17344798D+00
c     -0.62142099D-03       0.33082254D-03      -0.57070646D-04
c      0.92028434D-05      -0.10922032D-05

c      0.76667807D-01       0.14486211D+00       0.25165850D+00
c      0.41332757D+00       0.64902346D+00       0.97886717D+00
c      0.14074460D+01       0.18913899D+01       0.22650538D+01
c      0.21875400D+01       0.12214437D+01      -0.51569659D+00
c     -0.18909219D+01      -0.14106121D+01       0.27611869D+00
c      0.74432494D+00       0.25368811D+00       0.11306561D-01
c     -0.13917474D-04      -0.98236090D-05

c     -0.19282289D-01      -0.36435515D-01      -0.63292143D-01
c     -0.10396519D+00      -0.16323846D+00      -0.24627990D+00
c     -0.35417717D+00      -0.47651763D+00      -0.57160273D+00
c     -0.55464471D+00      -0.31188330D+00       0.13337169D+00
c      0.50878538D+00       0.39948602D+00      -0.88378592D-01
c     -0.29207528D+00      -0.16770770D+00       0.20314902D-01
c      0.10157700D+00       0.33559959D-01

c      0.00000000D+00       0.00000000D+00       0.00000000D+00
c      0.00000000D+00       0.00000000D+00       0.00000000D+00
c      0.00000000D+00       0.00000000D+00       0.00000000D+00
c      0.00000000D+00       0.00000000D+00       0.00000000D+00
c      0.00000000D+00       0.00000000D+00       0.00000000D+00
c      0.00000000D+00       0.00000000D+00       0.00000000D+00
c      0.10000000D+01       0.00000000D+00

c      0.69488904D+00       0.13235715D+01       0.23005934D+01
c      0.37795015D+01       0.59512222D+01       0.90250023D+01
c      0.13175156D+02       0.18276223D+02       0.23704169D+02
c      0.27404208D+02       0.26814237D+02       0.19753213D+02
c      0.93627678D+01       0.22170231D+01       0.15563994D+00
c      0.14642894D-03       0.10018654D-03      -0.11799876D-04
c      0.12687309D-05      -0.10394385D-06

c     -0.26823911D+00      -0.48573378D+00      -0.87601558D+00
c     -0.14018622D+01      -0.22512023D+01      -0.33680543D+01
c     -0.49814733D+01      -0.68834714D+01      -0.90815886D+01
c     -0.10652933D+02      -0.10877374D+02      -0.84447350D+01
c     -0.41576961D+01      -0.11613599D+00       0.13730659D+01
c      0.80058832D+00       0.18044880D+00       0.99686065D-02
c     -0.81507890D-04       0.71412188D-05

c      0.00000000D+00       0.00000000D+00       0.00000000D+00
c      0.00000000D+00       0.00000000D+00       0.00000000D+00
c      0.00000000D+00       0.00000000D+00       0.00000000D+00
c      0.00000000D+00       0.00000000D+00       0.00000000D+00
c      0.00000000D+00       0.00000000D+00       0.00000000D+00
c      0.00000000D+00       0.00000000D+00       0.00000000D+00
c      0.10000000D+01       0.00000000D+00

c     -0.28095351D+01       0.23480473D+01      -0.90168787D+00
c      0.17587956D+01       0.59245059D+00       0.24115323D+01
c      0.24776722D+01       0.42677381D+01       0.52018572D+01
c      0.69003621D+01       0.76265124D+01       0.76822996D+01
c      0.61466950D+01       0.40940220D+01       0.19424238D+01
c      0.61594282D+00       0.14164616D+00       0.21964653D-01
c      0.15547004D-02       0.17632056D-04

c      0.00000000D+00       0.00000000D+00       0.00000000D+00
c      0.00000000D+00       0.00000000D+00       0.00000000D+00
c      0.00000000D+00       0.00000000D+00       0.00000000D+00
c      0.00000000D+00       0.00000000D+00       0.00000000D+00
c      0.00000000D+00       0.00000000D+00       0.00000000D+00
c      0.00000000D+00       0.00000000D+00       0.10000000D+01
c      0.00000000D+00       0.00000000D+00

c      0.00000000D+00       0.00000000D+00       0.00000000D+00
c      0.00000000D+00       0.00000000D+00       0.00000000D+00
c      0.00000000D+00       0.00000000D+00       0.00000000D+00
c      0.00000000D+00       0.00000000D+00       0.00000000D+00
c      0.00000000D+00       0.00000000D+00       0.00000000D+00
c      0.00000000D+00       0.00000000D+00       0.00000000D+00
c      1.00000000D+00       0.0000000000   

c 17  17      ELECTRONIC AND NUCLEAR CHARGE
cALLc          ALL-ELECTRON ATOM TYPE
c  1          NUMBER OF ATOMS OF TYPE CHL
cALL-CHL001
cEXTRABASIS    CONTROLS USAGE OF SUPPLEMENTARY BASIS FUNCTIONS
c 17          NUMBER OF BARE GAUSSIANS
c  4   4   0  NUMBER OF S,P,D FUNCTIONS
c  0   0   0  SUPPLEMENTARY S,P,D FUNCTIONS
c      0.76480249D+06       0.11564524D+06       0.26504169D+05
c      0.75461651D+04       0.24718940D+04       0.89553343D+03
c      0.35020181D+03       0.14528124D+03       0.63111074D+02
c      0.28421869D+02       0.12959526D+02       0.59387780D+01
c      0.27235973D+01       0.12172374D+01       0.53805556D+00
c      0.22181005D+00       0.85490840D-01

c      0.47324367D+00       0.88038161D+00       0.15189228D+01
c      0.24723090D+01       0.38137623D+01       0.55112424D+01
c      0.71696154D+01       0.77608702D+01       0.59338258D+01
c      0.23711489D+01       0.27688540D+00      -0.60869123D-04
c      0.45112262D-03      -0.74194907D-04       0.12447935D-04
c     -0.18367343D-05       0.19263622D-06

c     -0.13182424D+00      -0.24513725D+00      -0.42369098D+00
c     -0.69079058D+00      -0.10760759D+01      -0.15855949D+01
c     -0.21769497D+01      -0.26350800D+01      -0.25633227D+01
c     -0.14836481D+01       0.24128304D+00       0.12611052D+01
c      0.77439130D+00       0.10319511D+00      -0.10804733D-02
c      0.29543660D-03      -0.32865702D-04

c      0.43053946D-01       0.80170242D-01       0.13830857D+00
c      0.22613892D+00       0.35138988D+00       0.52091431D+00
c      0.71497339D+00       0.88087544D+00       0.86874947D+00
c      0.53858146D+00      -0.10405184D+00      -0.59932994D+00
c     -0.56876595D+00      -0.17263839D-01       0.27177026D+00
c      0.12153598D+00       0.74565142D-02

c      0.00000000D+00       0.00000000D+00       0.00000000D+00
c      0.00000000D+00       0.00000000D+00       0.00000000D+00
c      0.00000000D+00       0.00000000D+00       0.00000000D+00
c      0.00000000D+00       0.00000000D+00       0.00000000D+00
c      0.00000000D+00       0.00000000D+00       0.00000000D+00
c      0.00000000D+00       0.10000000D+01

c      0.25939523D+00       0.51573340D+00       0.84897337D+00
c      0.14384724D+01       0.21930255D+01       0.33532370D+01
c      0.46804460D+01       0.62706991D+01       0.72874654D+01
c      0.73675797D+01       0.56131923D+01       0.28899371D+01
c      0.80637825D+00       0.74447135D-01      -0.61455320D-04
c      0.96719629D-04      -0.82657567D-05

c     -0.76887453D-01      -0.14378545D+00      -0.24743406D+00
c     -0.40599956D+00      -0.63400566D+00      -0.95335520D+00
c     -0.13528423D+01      -0.18027198D+01      -0.21427636D+01
c     -0.21975557D+01      -0.17615298D+01      -0.94275013D+00
c     -0.20572926D+00       0.17623141D+00       0.16069833D+00
c      0.53860564D-01       0.60838410D-02

c      0.00000000D+00       0.00000000D+00       0.00000000D+00
c      0.00000000D+00       0.00000000D+00       0.00000000D+00
c      0.00000000D+00       0.00000000D+00       0.00000000D+00
c      0.00000000D+00       0.00000000D+00       0.00000000D+00
c      0.00000000D+00       0.00000000D+00       0.00000000D+00
c      0.10000000D+01       0.00000000D+00

c      0.00000000D+00       0.00000000D+00       0.00000000D+00
c      0.00000000D+00       0.00000000D+00       0.00000000D+00
c      0.00000000D+00       0.00000000D+00       0.00000000D+00
c      0.00000000D+00       0.00000000D+00       0.00000000D+00
c      0.00000000D+00       0.00000000D+00       0.00000000D+00
c      0.00000000D+00       0.10000000D+01

c  7   7      ELECTRONIC AND NUCLEAR CHARGE
cALLc          ALL-ELECTRON ATOM TYPE
c  4          NUMBER OF ATOMS OF TYPE NIT
cALL-NIT001
cALL-NIT002
cALL-NIT003
cALL-NIT004
ccEXTRABASIS   CONTROLS USAGE OF SUPPLEMENTARY BASIS FUNCTIONS
c 13          NUMBER OF BARE GAUSSIANS
c  4   3   0  NUMBER OF S,P,D FUNCTIONS
c  0   0   0  SUPPLEMENTARY S,P,D FUNCTIONS
c      0.51750624D+05       0.78061653D+04       0.17858362D+04
c      0.50740929D+03       0.16585097D+03       0.59844766D+02
c      0.23134699D+02       0.94184589D+01       0.39417948D+01
c      0.16227426D+01       0.65266572D+00       0.25437155D+00 
c      0.94111740D-01

c      0.19197755D+00       0.35747924D+00       0.61558443D+00
c      0.99261411D+00       0.14821428D+01       0.19554568D+01
c      0.20849295D+01       0.15123709D+01       0.51939474D+00
c      0.37178034D-01      -0.38092341D-03       0.30738307D-04
c     -0.11450791D-05

c     -0.44607886D-01      -0.83005552D-01      -0.14345921D+00
c     -0.23223780D+00      -0.35407987D+00      -0.48686220D+00
c     -0.58382575D+00      -0.53027335D+00      -0.29302275D+00
c      0.10179054D+00       0.25102347D+00       0.12355429D+00
c      0.11009467D-01

c      0.00000000D+00       0.00000000D+00       0.00000000D+00
c      0.00000000D+00       0.00000000D+00       0.00000000D+00
c      0.00000000D+00       0.00000000D+00       0.00000000D+00
c      0.00000000D+00       0.00000000D+00       0.10000000D+01
c      0.00000000D+00

c      0.00000000D+00       0.00000000D+00       0.00000000D+00
c      0.00000000D+00       0.00000000D+00       0.00000000D+00
c      0.00000000D+00       0.00000000D+00       0.00000000D+00
c      0.00000000D+00       0.00000000D+00       0.00000000D+00
c      0.10000000D+01

c      0.31391168D-01       0.47941496D-01       0.96247018D-01
c      0.14124029D+00       0.23641834D+00       0.31893810D+00
c      0.43499604D+00       0.48425697D+00       0.47899609D+00
c      0.36632095D+00       0.17512379D+00       0.51871492D-01
c      0.72473097D-02

c      0.00000000D+00       0.00000000D+00       0.00000000D+00
c      0.00000000D+00       0.00000000D+00       0.00000000D+00
c      0.00000000D+00       0.00000000D+00       0.00000000D+00
c      0.00000000D+00       0.00000000D+00       0.10000000D+01
c      0.00000000D+00

c      0.00000000D+00       0.00000000D+00       0.00000000D+00
c      0.00000000D+00       0.00000000D+00       0.00000000D+00
c      0.00000000D+00       0.00000000D+00       0.00000000D+00
c      0.00000000D+00       0.00000000D+00       0.00000000D+00
c      0.10000000D+01


c 15  15      ELECTRONIC AND NUCLEAR CHARGE
cALLc          ALL-ELECTRON ATOM TYPE
c  3          NUMBER OF ATOMS OF TYPE PHO
cALL-PHO001
cALL-PHO002
cALL-PHO003
cEXTRABASIS   CONTROLS USAGE OF SUPPLEMENTARY BASIS FUNCTIONS
c 17          NUMBER OF BARE GAUSSIANS
c  5   4   0  NUMBER OF S,P,D FUNCTIONS
c  0   0   0  SUPPLEMENTARY S,P,D FUNCTIONS
c      0.60954694D+06       0.92555282D+05       0.21281824D+05
c      0.60758034D+04       0.19948992D+04       0.72425124D+03
c      0.28374256D+03       0.11784927D+03       0.51235734D+02
c      0.23063593D+02       0.10492766D+02       0.47682116D+01
c      0.21796456D+01       0.98769411D+00       0.41585774D+00
c      0.16794851D+00       0.64460950D-01

c      0.38578527D+00       0.71580298D+00       0.12331020D+01
c      0.20050015D+01       0.30916149D+01       0.44715503D+01
c      0.58390170D+01       0.63875012D+01       0.50127494D+01
c      0.21252202D+01       0.28041260D+00       0.85771912D-04
c      0.77734892D-03      -0.18843102D-03       0.40833101D-04
c     -0.79837682D-05       0.10010403D-05

c     -0.10423941D+00      -0.19334959D+00      -0.33361652D+00
c     -0.54338291D+00      -0.84553786D+00      -0.12458689D+01
c     -0.17111752D+01      -0.20812609D+01      -0.20487020D+01
c     -0.12593791D+01       0.98124812D-01       0.94762465D+00
c      0.67358919D+00       0.12364735D+00       0.10502949D-02
c      0.14037738D-03      -0.19000067D-04

c      0.31729145D-01       0.58879370D-01       0.10153775D+00
c      0.16555554D+00       0.25751270D+00       0.38057405D+00
c      0.52399780D+00       0.64462149D+00       0.64560802D+00
c      0.41548359D+00      -0.35018851D-01      -0.40146768D+00
c     -0.40935859D+00      -0.99640926D-01       0.18869034D+00
c      0.11632862D+00       0.94835765D-02

c      0.00000000D+00       0.00000000D+00       0.00000000D+00
c      0.00000000D+00       0.00000000D+00       0.00000000D+00
c      0.00000000D+00       0.00000000D+00       0.00000000D+00
c      0.00000000D+00       0.00000000D+00       0.00000000D+00
c      0.00000000D+00       0.00000000D+00       0.00000000D+00
c      0.10000000D+01       0.00000000D+00

c      0.00000000D+00       0.00000000D+00       0.00000000D+00
c      0.00000000D+00       0.00000000D+00       0.00000000D+00
c      0.00000000D+00       0.00000000D+00       0.00000000D+00
c      0.00000000D+00       0.00000000D+00       0.00000000D+00
c      0.00000000D+00       0.00000000D+00       0.00000000D+00
c      0.00000000D+00       0.10000000D+01

c      0.17403641D+00       0.35179575D+00       0.57034804D+00
c      0.97499251D+00       0.14740212D+01       0.22651290D+01
c      0.31464074D+01       0.42315187D+01       0.49253007D+01
c      0.50410274D+01       0.39555266D+01       0.21200999D+01
c      0.66899684D+00       0.87605600D-01       0.14862380D-02
c      0.13694419D-04      -0.20821193D-05

c     -0.47826580D-01      -0.85229944D-01      -0.15145129D+00
c     -0.24225032D+00      -0.38470035D+00      -0.57029688D+00
c     -0.81684682D+00      -0.10786255D+01      -0.12933442D+01
c     -0.13257128D+01      -0.10939415D+01      -0.60278637D+00
c     -0.18341539D+00       0.62959322D-01       0.10313329D+00
c      0.42195765D-01       0.64021833D-02

c      0.00000000D+00       0.00000000D+00       0.00000000D+00
c      0.00000000D+00       0.00000000D+00       0.00000000D+00
c      0.00000000D+00       0.00000000D+00       0.00000000D+00
c      0.00000000D+00       0.00000000D+00       0.00000000D+00
c      0.00000000D+00       0.00000000D+00       0.00000000D+00
c      0.10000000D+01       0.00000000D+00

c      0.00000000D+00       0.00000000D+00       0.00000000D+00
c      0.00000000D+00       0.00000000D+00       0.00000000D+00
c      0.00000000D+00       0.00000000D+00       0.00000000D+00
c      0.00000000D+00       0.00000000D+00       0.00000000D+00
c      0.00000000D+00       0.00000000D+00       0.00000000D+00
c      0.00000000D+00       0.10000000D+01

c  8   8      ELECTRONIC AND NUCLEAR CHARGE
cALLc          ALL-ELECTRON ATOM TYPE
c 10          NUMBER OF ATOMS OF TYPE OXY
cALL-OXY001
cALL-OXY002
cALL-OXY003
cALL-OXY004
cALL-OXY005
cALL-OXY006
cALL-OXY007
cALL-OXY008
cALL-OXY009
cALL-OXY010
cEXTRABASIS   CONTROLS USAGE OF SUPPLEMENTARY BASIS FUNCTIONS
c 13          NUMBER OF BARE GAUSSIANS
c  4   3   0  NUMBER OF S,P,D FUNCTIONS
c  0   0   0  SUPPLEMENTARY S,P,D FUNCTIONS
c      0.61209952D+05       0.91916606D+04       0.20946927D+04
c      0.59354959D+03       0.19364685D+03       0.69779374D+02
c      0.26939753D+02       0.10934186D+02       0.45657112D+01
c      0.18840572D+01       0.75530584D+00       0.29155274D+00
c      0.10491740D+00

c      0.24845108D+00       0.46406920D+00       0.80002801D+00
c      0.12882592D+01       0.19123013D+01       0.24843175D+01
c      0.25659283D+01       0.17102678D+01       0.48627678D+00
c      0.21286296D-01       0.38763869D-03      -0.12731795D-03
c      0.18053006D-04

c     -0.58376994D-01      -0.10918697D+00      -0.18842557D+00
c     -0.30608038D+00      -0.46279755D+00      -0.63526571D+00
c     -0.74235167D+00      -0.65086995D+00      -0.28503387D+00
c      0.19458579D+00       0.30017874D+00       0.12051467D+00
c      0.73045803D-02

c      0.00000000D+00       0.00000000D+00       0.00000000D+00
c      0.00000000D+00       0.00000000D+00       0.00000000D+00
c      0.00000000D+00       0.00000000D+00       0.00000000D+00
c      0.00000000D+00       0.00000000D+00       0.10000000D+01
c      0.00000000D+00

c      0.00000000D+00       0.00000000D+00       0.00000000D+00
c      0.00000000D+00       0.00000000D+00       0.00000000D+00
c      0.00000000D+00       0.00000000D+00       0.00000000D+00
c      0.00000000D+00       0.00000000D+00       0.00000000D+00
c      0.10000000D+01

c      0.48030854D-01       0.76731459D-01       0.14933857D+00
c      0.22418295D+00       0.36838054D+00       0.50023761D+00
c      0.67649373D+00       0.73906750D+00       0.70963213D+00
c      0.49546302D+00       0.21310755D+00       0.57317138D-01
c      0.62809154D-02

c      0.00000000D+00       0.00000000D+00       0.00000000D+00
c      0.00000000D+00       0.00000000D+00       0.00000000D+00
c      0.00000000D+00       0.00000000D+00       0.00000000D+00
c      0.00000000D+00       0.00000000D+00       0.10000000D+01
c      0.00000000D+00

c      0.00000000D+00       0.00000000D+00       0.00000000D+00
c      0.00000000D+00       0.00000000D+00       0.00000000D+00
c      0.00000000D+00       0.00000000D+00       0.00000000D+00
c      0.00000000D+00       0.00000000D+00       0.00000000D+00
c      0.10000000D+01

c  6   6      ELECTRONIC AND NUCLEAR CHARGE
cALLc          ALL-ELECTRON ATOM TYPE
c 62          NUMBER OF ATOMS OF TYPE CAR
cALL-CAR001
cALL-CAR002
cALL-CAR003
cALL-CAR004
cALL-CAR005
cALL-CAR006
cALL-CAR007
cALL-CAR008
cALL-CAR009
cALL-CAR010
cALL-CAR011
cALL-CAR012
cALL-CAR013
cALL-CAR014
cALL-CAR015
cALL-CAR016
cALL-CAR017
cALL-CAR018
cALL-CAR019
cALL-CAR020
cALL-CAR021
cALL-CAR022
cALL-CAR023
cALL-CAR024
cALL-CAR025
cALL-CAR026
cALL-CAR027
cALL-CAR028
cALL-CAR029
cALL-CAR030
cALL-CAR031
cALL-CAR032
cALL-CAR033
cALL-CAR034
cALL-CAR035
cALL-CAR036
cALL-CAR037
cALL-CAR038
cALL-CAR039
cALL-CAR040
cALL-CAR041
cALL-CAR042
cALL-CAR043
cALL-CAR044
cALL-CAR045
cALL-CAR046
cALL-CAR047
cALL-CAR048
cALL-CAR049
cALL-CAR050
cALL-CAR051
cALL-CAR052
cALL-CAR053
cALL-CAR054
cALL-CAR055
cALL-CAR056
cALL-CAR057
cALL-CAR058
cALL-CAR059
cALL-CAR060
cALL-CAR061
cALL-CAR062
cEXTRABASIS   CONTROLS USAGE OF SUPPLEMENTARY BASIS FUNCTIONS
c 12          NUMBER OF BARE GAUSSIANS
c  4   3   0  NUMBER OF S,P,D FUNCTIONS
c  0   0   0  SUPPLEMENTARY S,P,D FUNCTIONS
c      0.22213361D+05       0.33317370D+04       0.75790135D+03
c      0.21454372D+03       0.69924889D+02       0.25086135D+02
c      0.95910418D+01       0.38024557D+01       0.14891854D+01
c      0.57487653D+00       0.21494732D+00       0.77209650D-01

c      0.19792249D+00       0.36998977D+00       0.63644615D+00
c      0.10124931D+01       0.14480787D+01       0.17173689D+01
c      0.14931932D+01       0.68987161D+00       0.86072247D-01
c     -0.16566695D-02       0.37766033D-03      -0.47105343D-04

c     -0.45005260D-01      -0.84621052D-01      -0.14496564D+00
c     -0.23535601D+00      -0.34215368D+00      -0.44595124D+00
c     -0.45263971D+00      -0.32216414D+00      -0.12988420D-01
c      0.20135471D+00       0.12769912D+00       0.14135467D-01

c      0.00000000D+00       0.00000000D+00       0.00000000D+00
c      0.00000000D+00       0.00000000D+00       0.00000000D+00
c      0.00000000D+00       0.00000000D+00       0.00000000D+00
c      0.00000000D+00       0.10000000D+01       0.00000000D+00

c      0.00000000D+00       0.00000000D+00       0.00000000D+00
c      0.00000000D+00       0.00000000D+00       0.00000000D+00
c      0.00000000D+00       0.00000000D+00       0.00000000D+00
c      0.00000000D+00       0.00000000D+00       0.10000000D+01

c      0.23138630D-01       0.42649133D-01       0.74658851D-01
c      0.12024115D+00       0.18351176D+00       0.24706804D+00
c      0.30714219D+00       0.31372706D+00       0.26726340D+00
c      0.14756585D+00       0.47585576D-01       0.72796459D-02

c      0.00000000D+00       0.00000000D+00       0.00000000D+00
c      0.00000000D+00       0.00000000D+00       0.00000000D+00
c      0.00000000D+00       0.00000000D+00       0.00000000D+00
c      0.00000000D+00       0.10000000D+01       0.00000000D+00

c      0.00000000D+00       0.00000000D+00       0.00000000D+00
c      0.00000000D+00       0.00000000D+00       0.00000000D+00
c      0.00000000D+00       0.00000000D+00       0.00000000D+00
c      0.00000000D+00       0.00000000D+00       0.10000000D+01


c  1   1      ELECTRONIC AND NUCLEAR CHARGE
cALLc          ALL-ELECTRON ATOM TYPE
c 62          NUMBER OF ATOMS OF TYPE HYD
cALL-HYD001
cALL-HYD002
cALL-HYD003
cALL-HYD004
cALL-HYD005
cALL-HYD006
cALL-HYD007
cALL-HYD008
cALL-HYD009
cALL-HYD010
cALL-HYD011
cALL-HYD012
cALL-HYD013
cALL-HYD014
cALL-HYD015
cALL-HYD016
cALL-HYD017
cALL-HYD018
cALL-HYD019
cALL-HYD020
cALL-HYD021
cALL-HYD022
cALL-HYD023
cALL-HYD024
cALL-HYD025
cALL-HYD026
cALL-HYD027
cALL-HYD028
cALL-HYD029
cALL-HYD030
cALL-HYD031
cALL-HYD032
cALL-HYD033
cALL-HYD034
cALL-HYD035
cALL-HYD036
cALL-HYD037
cALL-HYD038
cALL-HYD039
cALL-HYD040
cALL-HYD041
cALL-HYD042
cALL-HYD043
cALL-HYD044
cALL-HYD045
cALL-HYD046
cALL-HYD047
cALL-HYD048
cALL-HYD049
cALL-HYD050
cALL-HYD051
cALL-HYD052
cALL-HYD053
cALL-HYD054
cALL-HYD055
cALL-HYD056
cALL-HYD057
cALL-HYD058
cALL-HYD059
cALL-HYD060
cALL-HYD061
cALL-HYD062
cEXTRABASIS   CONTROLS USAGE OF SUPPLEMENTARY BASIS FUNCTIONS
c  6          NUMBER OF BARE GAUSSIANS
c  2   1   0  NUMBER OF S,P,D FUNCTIONS
c  0   0   0  SUPPLEMENTARY S,P,D FUNCTIONS
c      0.77840802D+02       0.11534417D+02       0.26138581D+01
c      0.73216633D+00       0.22838190D+00       0.74506970D-01

c      0.37656770D-01       0.70363226D-01       0.11314554D+00
c      0.13939351D+00       0.10916358D+00       0.35856994D-01
c      5*0 1
c      5*0 1
