# Supplementary material for: Restoring Symmetry and Enhancing Exchange via Chiral Molecular-Magnetic Hexagons
Source: J Phys Chem A. 2026 Feb 19;130(9):1746–54. doi: 10.1021/acs.jpca.5c05598 (PMC12969259; doi:10.1021/acs.jpca.5c05598)
Supplement: Supplementary file 2 [file jp5c05598_si_002.xyz]

  822
Cluster output
   27     17.098248000025606     -7.599722999978856     -6.712980000020273
   27    -17.098248000025606      7.599722999978856      6.712980000020273
   27     -7.599722999978856     -6.712980000020273     17.098248000025606
   27      7.599722999978856      6.712980000020273    -17.098248000025606
   27     -6.712980000020273     17.098248000025606     -7.599722999978856
   27      6.712980000020273    -17.098248000025606      7.599722999978856
   27     14.690670999978693    -10.303964999975534     -9.173776000009889
   27    -14.690670999978693     10.303964999975534      9.173776000009889
   27    -10.303964999975534     -9.173776000009889     14.690670999978693
   27     10.303964999975534      9.173776000009889    -14.690670999978693
   27     -9.173776000009889     14.690670999978693    -10.303964999975534
   27      9.173776000009889    -14.690670999978693     10.303964999975534
   17     21.873451999996178    -12.123098999989731     -1.769222000026617
   17    -21.873451999996178     12.123098999989731      1.769222000026617
   17    -12.123098999989731     -1.769222000026617     21.873451999996178
   17     12.123098999989731      1.769222000026617    -21.873451999996178
   17     -1.769222000026617     21.873451999996178    -12.123098999989731
   17      1.769222000026617    -21.873451999996178     12.123098999989731
    7     17.932545333329585     -5.746608666692569     -7.569276666661227
    7    -17.932545333329585      5.746608666692569      7.569276666661227
    7     -5.746608666692569     -7.569276666661227     17.932545333329585
    7      5.746608666692569      7.569276666661227    -17.932545333329585
    7     -7.569276666661227     17.932545333329585     -5.746608666692569
    7      7.569276666661227    -17.932545333329585      5.746608666692569
    7     16.259627333336208     -6.626519666666475     -4.983489666660971
    7    -16.259627333336208      6.626519666666475      4.983489666660971
    7     -6.626519666666475     -4.983489666660971     16.259627333336208
    7      6.626519666666475      4.983489666660971    -16.259627333336208
    7     -4.983489666660971     16.259627333336208     -6.626519666666475
    7      4.983489666660971    -16.259627333336208      6.626519666666475
    7     18.933421666647970     -8.262427333355827     -5.807165333344196
    7    -18.933421666647970      8.262427333355827      5.807165333344196
    7     -8.262427333355827     -5.807165333344196     18.933421666647970
    7      8.262427333355827      5.807165333344196    -18.933421666647970
    7     -5.807165333344196     18.933421666647970     -8.262427333355827
    7      5.807165333344196    -18.933421666647970      8.262427333355827
    7     13.567314666654910    -11.537455333322177    -10.268371333350428
    7    -13.567314666654910     11.537455333322177     10.268371333350428
    7    -11.537455333322177    -10.268371333350428     13.567314666654910
    7     11.537455333322177     10.268371333350428    -13.567314666654910
    7    -10.268371333350428     13.567314666654910    -11.537455333322177
    7     10.268371333350428    -13.567314666654910     11.537455333322177
   15     14.874545666676157    -10.182802333352692     -6.027273333337233
   15    -14.874545666676157     10.182802333352692      6.027273333337233
   15    -10.182802333352692     -6.027273333337233     14.874545666676157
   15     10.182802333352692      6.027273333337233    -14.874545666676157
   15     -6.027273333337233     14.874545666676157    -10.182802333352692
   15      6.027273333337233    -14.874545666676157     10.182802333352692
   15     17.836998333324665     -9.943082666649570     -9.176404666648661
   15    -17.836998333324665      9.943082666649570      9.176404666648661
   15     -9.943082666649570     -9.176404666648661     17.836998333324665
   15      9.943082666649570      9.176404666648661    -17.836998333324665
   15     -9.176404666648661     17.836998333324665     -9.943082666649570
   15      9.176404666648661    -17.836998333324665      9.943082666649570
   15     14.555710999991620     -7.126691999989694     -9.090808999993117
   15    -14.555710999991620      7.126691999989694      9.090808999993117
   15     -7.126691999989694     -9.090808999993117     14.555710999991620
   15      7.126691999989694      9.090808999993117    -14.555710999991620
   15     -9.090808999993117     14.555710999991620     -7.126691999989694
   15      9.090808999993117    -14.555710999991620      7.126691999989694
    8     23.004777999982974    -11.560483000024600     -2.632223999987975
    8    -23.004777999982974     11.560483000024600      2.632223999987975
    8    -11.560483000024600     -2.632223999987975     23.004777999982974
    8     11.560483000024600      2.632223999987975    -23.004777999982974
    8     -2.632223999987975     23.004777999982974    -11.560483000024600
    8      2.632223999987975    -23.004777999982974     11.560483000024600
    8     21.000515666655325    -10.962184333324362     -1.269225333358673
    8    -21.000515666655325     10.962184333324362      1.269225333358673
    8    -10.962184333324362     -1.269225333358673     21.000515666655325
    8     10.962184333324362      1.269225333358673    -21.000515666655325
    8     -1.269225333358673     21.000515666655325    -10.962184333324362
    8      1.269225333358673    -21.000515666655325     10.962184333324362
    8     22.444041000016075    -12.889823000024304     -0.593985999988528
    8    -22.444041000016075     12.889823000024304      0.593985999988528
    8    -12.889823000024304     -0.593985999988528     22.444041000016075
    8     12.889823000024304      0.593985999988528    -22.444041000016075
    8     -0.593985999988528     22.444041000016075    -12.889823000024304
    8      0.593985999988528    -22.444041000016075     12.889823000024304
    8     20.993407333351723    -13.040608666646984     -2.628474666640743
    8    -20.993407333351723     13.040608666646984      2.628474666640743
    8    -13.040608666646984     -2.628474666640743     20.993407333351723
    8     13.040608666646984      2.628474666640743    -20.993407333351723
    8     -2.628474666640743     20.993407333351723    -13.040608666646984
    8      2.628474666640743    -20.993407333351723     13.040608666646984
    8     16.198366333314691     -9.395325666643775     -6.117967666690767
    8    -16.198366333314691      9.395325666643775      6.117967666690767
    8     -9.395325666643775     -6.117967666690767     16.198366333314691
    8      9.395325666643775      6.117967666690767    -16.198366333314691
    8     -6.117967666690767     16.198366333314691     -9.395325666643775
    8      6.117967666690767    -16.198366333314691      9.395325666643775
    8     17.768213999975345     -8.548215000003223     -8.508659999976958
    8    -17.768213999975345      8.548215000003223      8.508659999976958
    8     -8.548215000003223     -8.508659999976958     17.768213999975345
    8      8.548215000003223      8.508659999976958    -17.768213999975345
    8     -8.508659999976958     17.768213999975345     -8.548215000003223
    8      8.508659999976958    -17.768213999975345      8.548215000003223
    8     15.281633333337295     -7.024454666662698     -7.737615666673051
    8    -15.281633333337295      7.024454666662698      7.737615666673051
    8     -7.024454666662698     -7.737615666673051     15.281633333337295
    8      7.024454666662698      7.737615666673051    -15.281633333337295
    8     -7.737615666673051     15.281633333337295     -7.024454666662698
    8      7.737615666673051    -15.281633333337295      7.024454666662698
    8     14.452595666663928    -10.927390333316573     -7.350552333340212
    8    -14.452595666663928     10.927390333316573      7.350552333340212
    8    -10.927390333316573     -7.350552333340212     14.452595666663928
    8     10.927390333316573      7.350552333340212    -14.452595666663928
    8     -7.350552333340212     14.452595666663928    -10.927390333316573
    8      7.350552333340212    -14.452595666663928     10.927390333316573
    8     16.503014666664342    -10.437745333352465     -9.845544333323282
    8    -16.503014666664342     10.437745333352465      9.845544333323282
    8    -10.437745333352465     -9.845544333323282     16.503014666664342
    8     10.437745333352465      9.845544333323282    -16.503014666664342
    8     -9.845544333323282     16.503014666664342    -10.437745333352465
    8      9.845544333323282    -16.503014666664342     10.437745333352465
    8     13.955645999997794     -8.525632999978827     -9.471304000014943
    8    -13.955645999997794      8.525632999978827      9.471304000014943
    8     -8.525632999978827     -9.471304000014943     13.955645999997794
    8      8.525632999978827      9.471304000014943    -13.955645999997794
    8     -9.471304000014943     13.955645999997794     -8.525632999978827
    8      9.471304000014943    -13.955645999997794      8.525632999978827
    6     13.758943666675536     -6.916505333349380    -14.322613333349553
    6    -13.758943666675536      6.916505333349380     14.322613333349553
    6     -6.916505333349380    -14.322613333349553     13.758943666675536
    6      6.916505333349380     14.322613333349553    -13.758943666675536
    6    -14.322613333349553     13.758943666675536     -6.916505333349380
    6     14.322613333349553    -13.758943666675536      6.916505333349380
    6     21.619601333351174     -7.108173666673075    -10.868129666647171
    6    -21.619601333351174      7.108173666673075     10.868129666647171
    6     -7.108173666673075    -10.868129666647171     21.619601333351174
    6      7.108173666673075     10.868129666647171    -21.619601333351174
    6    -10.868129666647171     21.619601333351174     -7.108173666673075
    6     10.868129666647171    -21.619601333351174      7.108173666673075
    6     14.522520333320321     -5.552917666683570    -12.464861666645898
    6    -14.522520333320321      5.552917666683570     12.464861666645898
    6     -5.552917666683570    -12.464861666645898     14.522520333320321
    6      5.552917666683570     12.464861666645898    -14.522520333320321
    6    -12.464861666645898     14.522520333320321     -5.552917666683570
    6     12.464861666645898    -14.522520333320321      5.552917666683570
    6     14.319228666668231     -8.047406333348377    -13.707981333317912
    6    -14.319228666668231      8.047406333348377     13.707981333317912
    6     -8.047406333348377    -13.707981333317912     14.319228666668231
    6      8.047406333348377     13.707981333317912    -14.319228666668231
    6    -13.707981333317912     14.319228666668231     -8.047406333348377
    6     13.707981333317912    -14.319228666668231      8.047406333348377
    6     20.468506666664776     -7.883676333347315    -11.051070333346667
    6    -20.468506666664776      7.883676333347315     11.051070333346667
    6     -7.883676333347315    -11.051070333346667     20.468506666664776
    6      7.883676333347315     11.051070333346667    -20.468506666664776
    6    -11.051070333346667     20.468506666664776     -7.883676333347315
    6     11.051070333346667    -20.468506666664776      7.883676333347315
    6     22.621717999983105     -7.529988999976060     -9.982801000014440
    6    -22.621717999983105      7.529988999976060      9.982801000014440
    6     -7.529988999976060     -9.982801000014440     22.621717999983105
    6      7.529988999976060      9.982801000014440    -22.621717999983105
    6     -9.982801000014440     22.621717999983105     -7.529988999976060
    6      9.982801000014440    -22.621717999983105      7.529988999976060
    6     19.164652000004207     -4.694481999985230     -9.370862999978183
    6    -19.164652000004207      4.694481999985230      9.370862999978183
    6     -4.694481999985230     -9.370862999978183     19.164652000004207
    6      4.694481999985230      9.370862999978183    -19.164652000004207
    6     -9.370862999978183     19.164652000004207     -4.694481999985230
    6      9.370862999978183    -19.164652000004207      4.694481999985230
    6     18.755017999977863     -3.426404999978600     -8.939635999989825
    6    -18.755017999977863      3.426404999978600      8.939635999989825
    6     -3.426404999978600     -8.939635999989825     18.755017999977863
    6      3.426404999978600      8.939635999989825    -18.755017999977863
    6     -8.939635999989825     18.755017999977863     -3.426404999978600
    6      8.939635999989825    -18.755017999977863      3.426404999978600
    6     13.878280999997271     -5.667586999987022    -13.704159000003530
    6    -13.878280999997271      5.667586999987022     13.704159000003530
    6     -5.667586999987022    -13.704159000003530     13.878280999997271
    6      5.667586999987022     13.704159000003530    -13.878280999997271
    6    -13.704159000003530     13.878280999997271     -5.667586999987022
    6     13.704159000003530    -13.878280999997271      5.667586999987022
    6     13.487821666652220     -9.053100333339696     -5.544861333316533
    6    -13.487821666652220      9.053100333339696      5.544861333316533
    6     -9.053100333339696     -5.544861333316533     13.487821666652220
    6      9.053100333339696      5.544861333316533    -13.487821666652220
    6     -5.544861333316533     13.487821666652220     -9.053100333339696
    6      5.544861333316533    -13.487821666652220      9.053100333339696
    6     18.412001999981381    -11.217163999998466     -7.969231000003915
    6    -18.412001999981381     11.217163999998466      7.969231000003915
    6    -11.217163999998466     -7.969231000003915     18.412001999981381
    6     11.217163999998466      7.969231000003915    -18.412001999981381
    6     -7.969231000003915     18.412001999981381    -11.217163999998466
    6      7.969231000003915    -18.412001999981381     11.217163999998466
    6     15.691868333335304     -6.595476666648880    -10.455104666643335
    6    -15.691868333335304      6.595476666648880     10.455104666643335
    6     -6.595476666648880    -10.455104666643335     15.691868333335304
    6      6.595476666648880     10.455104666643335    -15.691868333335304
    6    -10.455104666643335     15.691868333335304     -6.595476666648880
    6     10.455104666643335    -15.691868333335304      6.595476666648880
    6     12.138199000013865     -9.730546999975330     -5.531120000002492
    6    -12.138199000013865      9.730546999975330      5.531120000002492
    6     -9.730546999975330     -5.531120000002492     12.138199000013865
    6      9.730546999975330      5.531120000002492    -12.138199000013865
    6     -5.531120000002492     12.138199000013865     -9.730546999975330
    6      5.531120000002492    -12.138199000013865      9.730546999975330
    6     18.467445999975389    -12.612858000025772     -8.546071000016955
    6    -18.467445999975389     12.612858000025772      8.546071000016955
    6    -12.612858000025772     -8.546071000016955     18.467445999975389
    6     12.612858000025772      8.546071000016955    -18.467445999975389
    6     -8.546071000016955     18.467445999975389    -12.612858000025772
    6      8.546071000016955    -18.467445999975389     12.612858000025772
    6     15.076842666679799     -6.683564333315320    -11.829915333335995
    6    -15.076842666679799      6.683564333315320     11.829915333335995
    6     -6.683564333315320    -11.829915333335995     15.076842666679799
    6      6.683564333315320     11.829915333335995    -15.076842666679799
    6    -11.829915333335995     15.076842666679799     -6.683564333315320
    6     11.829915333335995    -15.076842666679799      6.683564333315320
    6     11.457172000008590     -9.970856999976412     -6.741306999984968
    6    -11.457172000008590      9.970856999976412      6.741306999984968
    6     -9.970856999976412     -6.741306999984968     11.457172000008590
    6      9.970856999976412      6.741306999984968    -11.457172000008590
    6     -6.741306999984968     11.457172000008590     -9.970856999976412
    6      6.741306999984968    -11.457172000008590      9.970856999976412
    6     17.285149333310326    -13.365105666669660     -8.688778666649506
    6    -17.285149333310326     13.365105666669660      8.688778666649506
    6    -13.365105666669660     -8.688778666649506     17.285149333310326
    6     13.365105666669660      8.688778666649506    -17.285149333310326
    6     -8.688778666649506     17.285149333310326    -13.365105666669660
    6      8.688778666649506    -17.285149333310326     13.365105666669660
    6     14.989594333315253     -7.927606666654409    -12.484425666679353
    6    -14.989594333315253      7.927606666654409     12.484425666679353
    6     -7.927606666654409    -12.484425666679353     14.989594333315253
    6      7.927606666654409     12.484425666679353    -14.989594333315253
    6    -12.484425666679353     14.989594333315253     -7.927606666654409
    6     12.484425666679353    -14.989594333315253      7.927606666654409
    6     10.257510333307835    -10.692336666660180     -6.754896666672805
    6    -10.257510333307835     10.692336666660180      6.754896666672805
    6    -10.692336666660180     -6.754896666672805     10.257510333307835
    6     10.692336666660180      6.754896666672805    -10.257510333307835
    6     -6.754896666672805     10.257510333307835    -10.692336666660180
    6      6.754896666672805    -10.257510333307835     10.692336666660180
    6     17.309169333308137    -14.624375666682937     -9.299932666671040
    6    -17.309169333308137     14.624375666682937      9.299932666671040
    6    -14.624375666682937     -9.299932666671040     17.309169333308137
    6     14.624375666682937      9.299932666671040    -17.309169333308137
    6     -9.299932666671040     17.309169333308137    -14.624375666682937
    6      9.299932666671040    -17.309169333308137     14.624375666682937
    6      9.705435999990037    -11.170241999976732     -5.555850999994957
    6     -9.705435999990037     11.170241999976732      5.555850999994957
    6    -11.170241999976732     -5.555850999994957      9.705435999990037
    6     11.170241999976732      5.555850999994957     -9.705435999990037
    6     -5.555850999994957      9.705435999990037    -11.170241999976732
    6      5.555850999994957     -9.705435999990037     11.170241999976732
    6     18.517745000014987    -15.159948000020330     -9.768806000019374
    6    -18.517745000014987     15.159948000020330      9.768806000019374
    6    -15.159948000020330     -9.768806000019374     18.517745000014987
    6     15.159948000020330      9.768806000019374    -18.517745000014987
    6     -9.768806000019374     18.517745000014987    -15.159948000020330
    6      9.768806000019374    -18.517745000014987     15.159948000020330
    6     10.356991333346002    -10.912281666643205     -4.344532666683233
    6    -10.356991333346002     10.912281666643205      4.344532666683233
    6    -10.912281666643205     -4.344532666683233     10.356991333346002
    6     10.912281666643205      4.344532666683233    -10.356991333346002
    6     -4.344532666683233     10.356991333346002    -10.912281666643205
    6      4.344532666683233    -10.356991333346002     10.912281666643205
    6     19.703295999976749    -14.434280999974760     -9.608971000024171
    6    -19.703295999976749     14.434280999974760      9.608971000024171
    6    -14.434280999974760     -9.608971000024171     19.703295999976749
    6     14.434280999974760      9.608971000024171    -19.703295999976749
    6     -9.608971000024171     19.703295999976749    -14.434280999974760
    6      9.608971000024171    -19.703295999976749     14.434280999974760
    6     11.566285999986645    -10.203857000017992     -4.332602999986345
    6    -11.566285999986645     10.203857000017992      4.332602999986345
    6    -10.203857000017992     -4.332602999986345     11.566285999986645
    6     10.203857000017992      4.332602999986345    -11.566285999986645
    6     -4.332602999986345     11.566285999986645    -10.203857000017992
    6      4.332602999986345    -11.566285999986645     10.203857000017992
    6     19.677632333353603    -13.168612666666759     -9.006715666681817
    6    -19.677632333353603     13.168612666666759      9.006715666681817
    6    -13.168612666666759     -9.006715666681817     19.677632333353603
    6     13.168612666666759      9.006715666681817    -19.677632333353603
    6     -9.006715666681817     19.677632333353603    -13.168612666666759
    6      9.006715666681817    -19.677632333353603     13.168612666666759
    6     14.972131000021889    -11.514562000000405     -4.763370000008451
    6    -14.972131000021889     11.514562000000405      4.763370000008451
    6    -11.514562000000405     -4.763370000008451     14.972131000021889
    6     11.514562000000405      4.763370000008451    -14.972131000021889
    6     -4.763370000008451     14.972131000021889    -11.514562000000405
    6      4.763370000008451    -14.972131000021889     11.514562000000405
    6     19.043481000007802     -9.921112999980650    -10.571350000021203
    6    -19.043481000007802      9.921112999980650     10.571350000021203
    6     -9.921112999980650    -10.571350000021203     19.043481000007802
    6      9.921112999980650     10.571350000021203    -19.043481000007802
    6    -10.571350000021203     19.043481000007802     -9.921112999980650
    6     10.571350000021203    -19.043481000007802      9.921112999980650
    6     13.097393333342513     -5.993835666686473     -9.119351666679176
    6    -13.097393333342513      5.993835666686473      9.119351666679176
    6     -5.993835666686473     -9.119351666679176     13.097393333342513
    6      5.993835666686473      9.119351666679176    -13.097393333342513
    6     -9.119351666679176     13.097393333342513     -5.993835666686473
    6      9.119351666679176    -13.097393333342513      5.993835666686473
    6     15.712869333356398    -11.184282666652992     -3.485028666659193
    6    -15.712869333356398     11.184282666652992      3.485028666659193
    6    -11.184282666652992     -3.485028666659193     15.712869333356398
    6     11.184282666652992      3.485028666659193    -15.712869333356398
    6     -3.485028666659193     15.712869333356398    -11.184282666652992
    6      3.485028666659193    -15.712869333356398     11.184282666652992
    6     20.292801333314667     -9.099302666664622    -10.358419666684405
    6    -20.292801333314667      9.099302666664622     10.358419666684405
    6     -9.099302666664622    -10.358419666684405     20.292801333314667
    6      9.099302666664622     10.358419666684405    -20.292801333314667
    6    -10.358419666684405     20.292801333314667     -9.099302666664622
    6     10.358419666684405    -20.292801333314667      9.099302666664622
    6     13.275160000023808     -4.670397999998099     -8.413196999994405
    6    -13.275160000023808      4.670397999998099      8.413196999994405
    6     -4.670397999998099     -8.413196999994405     13.275160000023808
    6      4.670397999998099      8.413196999994405    -13.275160000023808
    6     -8.413196999994405     13.275160000023808     -4.670397999998099
    6      8.413196999994405    -13.275160000023808      4.670397999998099
    6     15.170229333332836    -10.319514666673722     -2.513529666675548
    6    -15.170229333332836     10.319514666673722      2.513529666675548
    6    -10.319514666673722     -2.513529666675548     15.170229333332836
    6     10.319514666673722      2.513529666675548    -15.170229333332836
    6     -2.513529666675548     15.170229333332836    -10.319514666673722
    6      2.513529666675548    -15.170229333332836     10.319514666673722
    6     21.315879333336031     -9.517568666686229     -9.482896666689506
    6    -21.315879333336031      9.517568666686229      9.482896666689506
    6     -9.517568666686229     -9.482896666689506     21.315879333336031
    6      9.517568666686229      9.482896666689506    -21.315879333336031
    6     -9.482896666689506     21.315879333336031     -9.517568666686229
    6      9.482896666689506    -21.315879333336031      9.517568666686229
    6     14.086136999993744     -3.647370999992206     -8.945978000011603
    6    -14.086136999993744      3.647370999992206      8.945978000011603
    6     -3.647370999992206     -8.945978000011603     14.086136999993744
    6      3.647370999992206      8.945978000011603    -14.086136999993744
    6     -8.945978000011603     14.086136999993744     -3.647370999992206
    6      8.945978000011603    -14.086136999993744      3.647370999992206
    6     15.874882999987728    -10.035332999991557     -1.338730999994846
    6    -15.874882999987728     10.035332999991557      1.338730999994846
    6    -10.035332999991557     -1.338730999994846     15.874882999987728
    6     10.035332999991557      1.338730999994846    -15.874882999987728
    6     -1.338730999994846     15.874882999987728    -10.035332999991557
    6      1.338730999994846    -15.874882999987728     10.035332999991557
    6     22.462734666659379     -8.741434333333570     -9.293569333354768
    6    -22.462734666659379      8.741434333333570      9.293569333354768
    6     -8.741434333333570     -9.293569333354768     22.462734666659379
    6      8.741434333333570      9.293569333354768    -22.462734666659379
    6     -9.293569333354768     22.462734666659379     -8.741434333333570
    6      9.293569333354768    -22.462734666659379      8.741434333333570
    6     14.245117666688730     -2.431389333315410     -8.275146333324917
    6    -14.245117666688730      2.431389333315410      8.275146333324917
    6     -2.431389333315410     -8.275146333324917     14.245117666688730
    6      2.431389333315410      8.275146333324917    -14.245117666688730
    6     -8.275146333324917     14.245117666688730     -2.431389333315410
    6      8.275146333324917    -14.245117666688730      2.431389333315410
    6     17.137257333314459    -10.604849666689733     -1.109266666656524
    6    -17.137257333314459     10.604849666689733      1.109266666656524
    6    -10.604849666689733     -1.109266666656524     17.137257333314459
    6     10.604849666689733      1.109266666656524    -17.137257333314459
    6     -1.109266666656524     17.137257333314459    -10.604849666689733
    6      1.109266666656524    -17.137257333314459     10.604849666689733
    6     13.590042999995115     -2.201685000003899     -7.056135999983475
    6    -13.590042999995115      2.201685000003899      7.056135999983475
    6     -2.201685000003899     -7.056135999983475     13.590042999995115
    6      2.201685000003899      7.056135999983475    -13.590042999995115
    6     -7.056135999983475     13.590042999995115     -2.201685000003899
    6      7.056135999983475    -13.590042999995115      2.201685000003899
    6     17.684800666676278    -11.477554333325120     -2.059763333357624
    6    -17.684800666676278     11.477554333325120      2.059763333357624
    6    -11.477554333325120     -2.059763333357624     17.684800666676278
    6     11.477554333325120      2.059763333357624    -17.684800666676278
    6     -2.059763333357624     17.684800666676278    -11.477554333325120
    6      2.059763333357624    -17.684800666676278     11.477554333325120
    6     12.768498333324306     -3.204136666686601     -6.521429666658700
    6    -12.768498333324306      3.204136666686601      6.521429666658700
    6     -3.204136666686601     -6.521429666658700     12.768498333324306
    6      3.204136666686601      6.521429666658700    -12.768498333324306
    6     -6.521429666658700     12.768498333324306     -3.204136666686601
    6      6.521429666658700    -12.768498333324306      3.204136666686601
    6     16.974031666670353    -11.764944333323228     -3.230778333316910
    6    -16.974031666670353     11.764944333323228      3.230778333316910
    6    -11.764944333323228     -3.230778333316910     16.974031666670353
    6     11.764944333323228      3.230778333316910    -16.974031666670353
    6     -3.230778333316910     16.974031666670353    -11.764944333323228
    6      3.230778333316910    -16.974031666670353     11.764944333323228
    6     12.615468333327380     -4.423259666679772     -7.191667666655669
    6    -12.615468333327380      4.423259666679772      7.191667666655669
    6     -4.423259666679772     -7.191667666655669     12.615468333327380
    6      4.423259666679772      7.191667666655669    -12.615468333327380
    6     -7.191667666655669     12.615468333327380     -4.423259666679772
    6      7.191667666655669    -12.615468333327380      4.423259666679772
    6     18.732871999996487     -5.825370999996151     -8.673373000019900
    6    -18.732871999996487      5.825370999996151      8.673373000019900
    6     -5.825370999996151     -8.673373000019900     18.732871999996487
    6      5.825370999996151      8.673373000019900    -18.732871999996487
    6     -8.673373000019900     18.732871999996487     -5.825370999996151
    6      8.673373000019900    -18.732871999996487      5.825370999996151
    6     15.120241666643535     -5.876682333311259     -5.078694333333169
    6    -15.120241666643535      5.876682333311259      5.078694333333169
    6     -5.876682333311259     -5.078694333333169     15.120241666643535
    6      5.876682333311259      5.078694333333169    -15.120241666643535
    6     -5.078694333333169     15.120241666643535     -5.876682333311259
    6      5.078694333333169    -15.120241666643535      5.876682333311259
    6     18.921510333341168     -9.334305666687055     -4.952382666654054
    6    -18.921510333341168      9.334305666687055      4.952382666654054
    6     -9.334305666687055     -4.952382666654054     18.921510333341168
    6      9.334305666687055      4.952382666654054    -18.921510333341168
    6     -4.952382666654054     18.921510333341168     -9.334305666687055
    6      4.952382666654054    -18.921510333341168      9.334305666687055
    6     14.457126666672821     -5.372957333314904     -3.959895333347494
    6    -14.457126666672821      5.372957333314904      3.959895333347494
    6     -5.372957333314904     -3.959895333347494     14.457126666672821
    6      5.372957333314904      3.959895333347494    -14.457126666672821
    6     -3.959895333347494     14.457126666672821     -5.372957333314904
    6      3.959895333347494    -14.457126666672821      5.372957333314904
    6     20.079515999999892     -9.895316000015546     -4.422000999976147
    6    -20.079515999999892      9.895316000015546      4.422000999976147
    6     -9.895316000015546     -4.422000999976147     20.079515999999892
    6      9.895316000015546      4.422000999976147    -20.079515999999892
    6     -4.422000999976147     20.079515999999892     -9.895316000015546
    6      4.422000999976147    -20.079515999999892      9.895316000015546
    6     14.954017000002841     -5.658600999999553     -2.680694999991890
    6    -14.954017000002841      5.658600999999553      2.680694999991890
    6     -5.658600999999553     -2.680694999991890     14.954017000002841
    6      5.658600999999553      2.680694999991890    -14.954017000002841
    6     -2.680694999991890     14.954017000002841     -5.658600999999553
    6      2.680694999991890    -14.954017000002841      5.658600999999553
    6     21.328898666653117     -9.362327333321954     -4.784966333309306
    6    -21.328898666653117      9.362327333321954      4.784966333309306
    6     -9.362327333321954     -4.784966333309306     21.328898666653117
    6      9.362327333321954      4.784966333309306    -21.328898666653117
    6     -4.784966333309306     21.328898666653117     -9.362327333321954
    6      4.784966333309306    -21.328898666653117      9.362327333321954
    6     17.926963333346379     -3.336182666685229     -7.811798666686843
    6    -17.926963333346379      3.336182666685229      7.811798666686843
    6     -3.336182666685229     -7.811798666686843     17.926963333346379
    6      3.336182666685229      7.811798666686843    -17.926963333346379
    6     -7.811798666686843     17.926963333346379     -3.336182666685229
    6      7.811798666686843    -17.926963333346379      3.336182666685229
    6     16.118346000017585     -6.431622999993792     -2.572124000016677
    6    -16.118346000017585      6.431622999993792      2.572124000016677
    6     -6.431622999993792     -2.572124000016677     16.118346000017585
    6      6.431622999993792      2.572124000016677    -16.118346000017585
    6     -2.572124000016677     16.118346000017585     -6.431622999993792
    6      2.572124000016677    -16.118346000017585      6.431622999993792
    6     21.350231999990410     -8.266109999979163     -5.662508999979264
    6    -21.350231999990410      8.266109999979163      5.662508999979264
    6     -8.266109999979163     -5.662508999979264     21.350231999990410
    6      8.266109999979163      5.662508999979264    -21.350231999990410
    6     -5.662508999979264     21.350231999990410     -8.266109999979163
    6      5.662508999979264    -21.350231999990410      8.266109999979163
    6     17.537931666682542     -4.509449333353628     -7.158297333333072
    6    -17.537931666682542      4.509449333353628      7.158297333333072
    6     -4.509449333353628     -7.158297333333072     17.537931666682542
    6      4.509449333353628      7.158297333333072    -17.537931666682542
    6     -7.158297333333072     17.537931666682542     -4.509449333353628
    6      7.158297333333072    -17.537931666682542      4.509449333353628
    6     16.742498000008791     -6.891660000009306     -3.735190999988955
    6    -16.742498000008791      6.891660000009306      3.735190999988955
    6     -6.891660000009306     -3.735190999988955     16.742498000008791
    6      6.891660000009306      3.735190999988955    -16.742498000008791
    6     -3.735190999988955     16.742498000008791     -6.891660000009306
    6      3.735190999988955    -16.742498000008791      6.891660000009306
    6     20.150722666678874     -7.745726333341480     -6.145330333332255
    6    -20.150722666678874      7.745726333341480      6.145330333332255
    6     -7.745726333341480     -6.145330333332255     20.150722666678874
    6      7.745726333341480      6.145330333332255    -20.150722666678874
    6     -6.145330333332255     20.150722666678874     -7.745726333341480
    6      6.145330333332255    -20.150722666678874      7.745726333341480
    1     19.006684000019160     -6.836476000021531     -8.979459000014376
    1    -19.006684000019160      6.836476000021531      8.979459000014376
    1     -6.836476000021531     -8.979459000014376     19.006684000019160
    1      6.836476000021531      8.979459000014376    -19.006684000019160
    1     -8.979459000014376     19.006684000019160     -6.836476000021531
    1      8.979459000014376    -19.006684000019160      6.836476000021531
    1     17.578635000007935     -2.367286999996920     -7.435045000020198
    1    -17.578635000007935      2.367286999996920      7.435045000020198
    1     -2.367286999996920     -7.435045000020198     17.578635000007935
    1      2.367286999996920      7.435045000020198    -17.578635000007935
    1     -7.435045000020198     17.578635000007935     -2.367286999996920
    1      7.435045000020198    -17.578635000007935      2.367286999996920
    1     16.892786000005113     -4.480509999980538     -6.279810999977218
    1    -16.892786000005113      4.480509999980538      6.279810999977218
    1     -4.480509999980538     -6.279810999977218     16.892786000005113
    1      4.480509999980538      6.279810999977218    -16.892786000005113
    1     -6.279810999977218     16.892786000005113     -4.480509999980538
    1      6.279810999977218    -16.892786000005113      4.480509999980538
    1     14.759548333328206     -5.704097666693134     -6.094559666666924
    1    -14.759548333328206      5.704097666693134      6.094559666666924
    1     -5.704097666693134     -6.094559666666924     14.759548333328206
    1      5.704097666693134      6.094559666666924    -14.759548333328206
    1     -6.094559666666924     14.759548333328206     -5.704097666693134
    1      6.094559666666924    -14.759548333328206      5.704097666693134
    1     13.554269000008608     -4.766001999986065     -4.099566999980537
    1    -13.554269000008608      4.766001999986065      4.099566999980537
    1     -4.766001999986065     -4.099566999980537     13.554269000008608
    1      4.766001999986065      4.099566999980537    -13.554269000008608
    1     -4.099566999980537     13.554269000008608     -4.766001999986065
    1      4.099566999980537    -13.554269000008608      4.766001999986065
    1     14.449302666668430     -5.280946333341838     -1.787416333347681
    1    -14.449302666668430      5.280946333341838      1.787416333347681
    1     -5.280946333341838     -1.787416333347681     14.449302666668430
    1      5.280946333341838      1.787416333347681    -14.449302666668430
    1     -1.787416333347681     14.449302666668430     -5.280946333341838
    1      1.787416333347681    -14.449302666668430      5.280946333341838
    1     16.548304333338713     -6.683132666649839     -1.596284666677738
    1    -16.548304333338713      6.683132666649839      1.596284666677738
    1     -6.683132666649839     -1.596284666677738     16.548304333338713
    1      6.683132666649839      1.596284666677738    -16.548304333338713
    1     -1.596284666677738     16.548304333338713     -6.683132666649839
    1      1.596284666677738    -16.548304333338713      6.683132666649839
    1     17.655002333349763     -7.487711666653642     -3.688647666645679
    1    -17.655002333349763      7.487711666653642      3.688647666645679
    1     -7.487711666653642     -3.688647666645679     17.655002333349763
    1      7.487711666653642      3.688647666645679    -17.655002333349763
    1     -3.688647666645679     17.655002333349763     -7.487711666653642
    1      3.688647666645679    -17.655002333349763      7.487711666653642
    1     17.931320666671549     -9.729371333308295     -4.711115333336037
    1    -17.931320666671549      9.729371333308295      4.711115333336037
    1     -9.729371333308295     -4.711115333336037     17.931320666671549
    1      9.729371333308295      4.711115333336037    -17.931320666671549
    1     -4.711115333336037     17.931320666671549     -9.729371333308295
    1      4.711115333336037    -17.931320666671549      9.729371333308295
    1     20.026009333354448    -10.735574666691292     -3.718937666683893
    1    -20.026009333354448     10.735574666691292      3.718937666683893
    1    -10.735574666691292     -3.718937666683893     20.026009333354448
    1     10.735574666691292      3.718937666683893    -20.026009333354448
    1     -3.718937666683893     20.026009333354448    -10.735574666691292
    1      3.718937666683893    -20.026009333354448     10.735574666691292
    1     22.238868666669873     -9.797668333323452     -4.366708333332667
    1    -22.238868666669873      9.797668333323452      4.366708333332667
    1     -9.797668333323452     -4.366708333332667     22.238868666669873
    1      9.797668333323452      4.366708333332667    -22.238868666669873
    1     -4.366708333332667     22.238868666669873     -9.797668333323452
    1      4.366708333332667    -22.238868666669873      9.797668333323452
    1     22.299873000024000     -7.809969000008200     -5.972205000011434
    1    -22.299873000024000      7.809969000008200      5.972205000011434
    1     -7.809969000008200     -5.972205000011434     22.299873000024000
    1      7.809969000008200      5.972205000011434    -22.299873000024000
    1     -5.972205000011434     22.299873000024000     -7.809969000008200
    1      5.972205000011434    -22.299873000024000      7.809969000008200
    1     20.135462333326384     -6.888056666649292     -6.821526666690742
    1    -20.135462333326384      6.888056666649292      6.821526666690742
    1     -6.888056666649292     -6.821526666690742     20.135462333326384
    1      6.888056666649292      6.821526666690742    -20.135462333326384
    1     -6.821526666690742     20.135462333326384     -6.888056666649292
    1      6.821526666690742    -20.135462333326384      6.888056666649292
    1     11.893857666654720     -9.606191333310541     -7.679505333327242
    1    -11.893857666654720      9.606191333310541      7.679505333327242
    1     -9.606191333310541     -7.679505333327242     11.893857666654720
    1      9.606191333310541      7.679505333327242    -11.893857666654720
    1     -7.679505333327242     11.893857666654720     -9.606191333310541
    1      7.679505333327242    -11.893857666654720      9.606191333310541
    1      9.744857333345752    -10.873369666679164     -7.705462666673621
    1     -9.744857333345752     10.873369666679164      7.705462666673621
    1    -10.873369666679164     -7.705462666673621      9.744857333345752
    1     10.873369666679164      7.705462666673621     -9.744857333345752
    1     -7.705462666673621      9.744857333345752    -10.873369666679164
    1      7.705462666673621     -9.744857333345752     10.873369666679164
    1      8.765376000000916    -11.732533000013447     -5.566739000023952
    1     -8.765376000000916     11.732533000013447      5.566739000023952
    1    -11.732533000013447     -5.566739000023952      8.765376000000916
    1     11.732533000013447      5.566739000023952     -8.765376000000916
    1     -5.566739000023952      8.765376000000916    -11.732533000013447
    1      5.566739000023952     -8.765376000000916     11.732533000013447
    1      9.922563666652243    -11.262827333316576     -3.400593333343765
    1     -9.922563666652243     11.262827333316576      3.400593333343765
    1    -11.262827333316576     -3.400593333343765      9.922563666652243
    1     11.262827333316576      3.400593333343765     -9.922563666652243
    1     -3.400593333343765      9.922563666652243    -11.262827333316576
    1      3.400593333343765     -9.922563666652243     11.262827333316576
    1     12.074634333334904    -10.014736666649545     -3.379205666652163
    1    -12.074634333334904     10.014736666649545      3.379205666652163
    1    -10.014736666649545     -3.379205666652163     12.074634333334904
    1     10.014736666649545      3.379205666652163    -12.074634333334904
    1     -3.379205666652163     12.074634333334904    -10.014736666649545
    1      3.379205666652163    -12.074634333334904     10.014736666649545
    1     16.338673333346499    -12.945235666654376     -8.327595666646955
    1    -16.338673333346499     12.945235666654376      8.327595666646955
    1    -12.945235666654376     -8.327595666646955     16.338673333346499
    1     12.945235666654376      8.327595666646955    -16.338673333346499
    1     -8.327595666646955     16.338673333346499    -12.945235666654376
    1      8.327595666646955    -16.338673333346499     12.945235666654376
    1     16.380376666683652    -15.195262333316260     -9.401300333317986
    1    -16.380376666683652     15.195262333316260      9.401300333317986
    1    -15.195262333316260     -9.401300333317986     16.380376666683652
    1     15.195262333316260      9.401300333317986    -16.380376666683652
    1     -9.401300333317986     16.380376666683652    -15.195262333316260
    1      9.401300333317986    -16.380376666683652     15.195262333316260
    1     18.535757000003098    -16.146897000024289    -10.244584999976720
    1    -18.535757000003098     16.146897000024289     10.244584999976720
    1    -16.146897000024289    -10.244584999976720     18.535757000003098
    1     16.146897000024289     10.244584999976720    -18.535757000003098
    1    -10.244584999976720     18.535757000003098    -16.146897000024289
    1     10.244584999976720    -18.535757000003098     16.146897000024289
    1     20.656888000013467    -14.856516999993845     -9.946055999974126
    1    -20.656888000013467     14.856516999993845      9.946055999974126
    1    -14.856516999993845     -9.946055999974126     20.656888000013467
    1     14.856516999993845      9.946055999974126    -20.656888000013467
    1     -9.946055999974126     20.656888000013467    -14.856516999993845
    1      9.946055999974126    -20.656888000013467     14.856516999993845
    1     20.614240999990422    -12.613232999983879     -8.877017000021233
    1    -20.614240999990422     12.613232999983879      8.877017000021233
    1    -12.613232999983879     -8.877017000021233     20.614240999990422
    1     12.613232999983879      8.877017000021233    -20.614240999990422
    1     -8.877017000021233     20.614240999990422    -12.613232999983879
    1      8.877017000021233    -20.614240999990422     12.613232999983879
    1     15.426969000004357     -8.807936999977128    -11.998151999988288
    1    -15.426969000004357      8.807936999977128     11.998151999988288
    1     -8.807936999977128    -11.998151999988288     15.426969000004357
    1      8.807936999977128     11.998151999988288    -15.426969000004357
    1    -11.998151999988288     15.426969000004357     -8.807936999977128
    1     11.998151999988288    -15.426969000004357      8.807936999977128
    1     14.185626666681149     -9.861290333314054     -2.672988333345358
    1    -14.185626666681149      9.861290333314054      2.672988333345358
    1     -9.861290333314054     -2.672988333345358     14.185626666681149
    1      9.861290333314054      2.672988333345358    -14.185626666681149
    1     -2.672988333345358     14.185626666681149     -9.861290333314054
    1      2.672988333345358    -14.185626666681149      9.861290333314054
    1     15.426586000001281     -9.378819999995937     -0.581814000018305
    1    -15.426586000001281      9.378819999995937      0.581814000018305
    1     -9.378819999995937     -0.581814000018305     15.426586000001281
    1      9.378819999995937      0.581814000018305    -15.426586000001281
    1     -0.581814000018305     15.426586000001281     -9.378819999995937
    1      0.581814000018305    -15.426586000001281      9.378819999995937
    1     17.687821000020278    -10.387992999983142     -0.190308000023558
    1    -17.687821000020278     10.387992999983142      0.190308000023558
    1    -10.387992999983142     -0.190308000023558     17.687821000020278
    1     10.387992999983142      0.190308000023558    -17.687821000020278
    1     -0.190308000023558     17.687821000020278    -10.387992999983142
    1      0.190308000023558    -17.687821000020278     10.387992999983142
    1     18.671205666691620    -11.931698333335728     -1.887294333348556
    1    -18.671205666691620     11.931698333335728      1.887294333348556
    1    -11.931698333335728     -1.887294333348556     18.671205666691620
    1     11.931698333335728      1.887294333348556    -18.671205666691620
    1     -1.887294333348556     18.671205666691620    -11.931698333335728
    1      1.887294333348556    -18.671205666691620     11.931698333335728
    1     17.401786000011914    -12.456939000002329     -3.966532000025364
    1    -17.401786000011914     12.456939000002329      3.966532000025364
    1    -12.456939000002329     -3.966532000025364     17.401786000011914
    1     12.456939000002329      3.966532000025364    -17.401786000011914
    1     -3.966532000025364     17.401786000011914    -12.456939000002329
    1      3.966532000025364    -17.401786000011914     12.456939000002329
    1     21.212822666687263    -10.461270333352655     -8.935771333309210
    1    -21.212822666687263     10.461270333352655      8.935771333309210
    1    -10.461270333352655     -8.935771333309210     21.212822666687263
    1     10.461270333352655      8.935771333309210    -21.212822666687263
    1     -8.935771333309210     21.212822666687263    -10.461270333352655
    1      8.935771333309210    -21.212822666687263     10.461270333352655
    1     23.251204999978050     -9.093944000013320     -8.617634999974067
    1    -23.251204999978050      9.093944000013320      8.617634999974067
    1     -9.093944000013320     -8.617634999974067     23.251204999978050
    1      9.093944000013320      8.617634999974067    -23.251204999978050
    1     -8.617634999974067     23.251204999978050     -9.093944000013320
    1      8.617634999974067    -23.251204999978050      9.093944000013320
    1     14.604966999996035     -3.805775000020269     -9.898259000014862
    1    -14.604966999996035      3.805775000020269      9.898259000014862
    1     -3.805775000020269     -9.898259000014862     14.604966999996035
    1      3.805775000020269      9.898259000014862    -14.604966999996035
    1     -9.898259000014862     14.604966999996035     -3.805775000020269
    1      9.898259000014862    -14.604966999996035      3.805775000020269
    1     14.866886999981928     -1.643101000001100     -8.717452999981646
    1    -14.866886999981928      1.643101000001100      8.717452999981646
    1     -1.643101000001100     -8.717452999981646     14.866886999981928
    1      1.643101000001100      8.717452999981646    -14.866886999981928
    1     -8.717452999981646     14.866886999981928     -1.643101000001100
    1      8.717452999981646    -14.866886999981928      1.643101000001100
    1     13.700383999984266     -1.241810000005836     -6.544176000007478
    1    -13.700383999984266      1.241810000005836      6.544176000007478
    1     -1.241810000005836     -6.544176000007478     13.700383999984266
    1      1.241810000005836      6.544176000007478    -13.700383999984266
    1     -6.544176000007478     13.700383999984266     -1.241810000005836
    1      6.544176000007478    -13.700383999984266      1.241810000005836
    1     12.224725333328538     -3.024739666682413     -5.584608666692276
    1    -12.224725333328538      3.024739666682413      5.584608666692276
    1     -3.024739666682413     -5.584608666692276     12.224725333328538
    1      3.024739666682413      5.584608666692276    -12.224725333328538
    1     -5.584608666692276     12.224725333328538     -3.024739666682413
    1      5.584608666692276    -12.224725333328538      3.024739666682413
    1     11.967950666678567     -5.203255333321287     -6.772317333324259
    1    -11.967950666678567      5.203255333321287      6.772317333324259
    1     -5.203255333321287     -6.772317333324259     11.967950666678567
    1      5.203255333321287      6.772317333324259    -11.967950666678567
    1     -6.772317333324259     11.967950666678567     -5.203255333321287
    1      6.772317333324259    -11.967950666678567      5.203255333321287
    1     13.531811666676935     -8.226253333343449     -6.280185333331058
    1    -13.531811666676935      8.226253333343449      6.280185333331058
    1     -8.226253333343449     -6.280185333331058     13.531811666676935
    1      8.226253333343449      6.280185333331058    -13.531811666676935
    1     -6.280185333331058     13.531811666676935     -8.226253333343449
    1      6.280185333331058    -13.531811666676935      8.226253333343449
    1     13.758071333313827     -8.625656666691246     -4.559592666665161
    1    -13.758071333313827      8.625656666691246      4.559592666665161
    1     -8.625656666691246     -4.559592666665161     13.758071333313827
    1      8.625656666691246      4.559592666665161    -13.758071333313827
    1     -4.559592666665161     13.758071333313827     -8.625656666691246
    1      4.559592666665161    -13.758071333313827      8.625656666691246
    1     17.703732999978399    -11.142339000014060     -7.121590000005783
    1    -17.703732999978399     11.142339000014060      7.121590000005783
    1    -11.142339000014060     -7.121590000005783     17.703732999978399
    1     11.142339000014060      7.121590000005783    -17.703732999978399
    1     -7.121590000005783     17.703732999978399    -11.142339000014060
    1      7.121590000005783    -17.703732999978399     11.142339000014060
    1     19.394330333315093    -10.877039666657241     -7.587243666654363
    1    -19.394330333315093     10.877039666657241      7.587243666654363
    1    -10.877039666657241     -7.587243666654363     19.394330333315093
    1     10.877039666657241      7.587243666654363    -19.394330333315093
    1     -7.587243666654363     19.394330333315093    -10.877039666657241
    1      7.587243666654363    -19.394330333315093     10.877039666657241
    1     16.569573666686683     -7.262728333347438    -10.344454333328359
    1    -16.569573666686683      7.262728333347438     10.344454333328359
    1     -7.262728333347438    -10.344454333328359     16.569573666686683
    1      7.262728333347438     10.344454333328359    -16.569573666686683
    1    -10.344454333328359     16.569573666686683     -7.262728333347438
    1     10.344454333328359    -16.569573666686683      7.262728333347438
    1     16.034238666640821     -5.572179333344558    -10.207625333359575
    1    -16.034238666640821      5.572179333344558     10.207625333359575
    1     -5.572179333344558    -10.207625333359575     16.034238666640821
    1      5.572179333344558     10.207625333359575    -16.034238666640821
    1    -10.207625333359575     16.034238666640821     -5.572179333344558
    1     10.207625333359575    -16.034238666640821      5.572179333344558
    1     15.451405333340730    -12.371651666686830     -5.276900666642635
    1    -15.451405333340730     12.371651666686830      5.276900666642635
    1    -12.371651666686830     -5.276900666642635     15.451405333340730
    1     12.371651666686830      5.276900666642635    -15.451405333340730
    1     -5.276900666642635     15.451405333340730    -12.371651666686830
    1      5.276900666642635    -15.451405333340730     12.371651666686830
    1     13.918681333345928    -11.802600666646809     -4.566067666647386
    1    -13.918681333345928     11.802600666646809      4.566067666647386
    1    -11.802600666646809     -4.566067666647386     13.918681333345928
    1     11.802600666646809      4.566067666647386    -13.918681333345928
    1     -4.566067666647386     13.918681333345928    -11.802600666646809
    1      4.566067666647386    -13.918681333345928     11.802600666646809
    1     18.477862666654325     -9.550935333341391    -11.449266333334899
    1    -18.477862666654325      9.550935333341391     11.449266333334899
    1     -9.550935333341391    -11.449266333334899     18.477862666654325
    1      9.550935333341391     11.449266333334899    -18.477862666654325
    1    -11.449266333334899     18.477862666654325     -9.550935333341391
    1     11.449266333334899    -18.477862666654325      9.550935333341391
    1     19.283294666643979    -10.986908333310556    -10.762250333314276
    1    -19.283294666643979     10.986908333310556     10.762250333314276
    1    -10.986908333310556    -10.762250333314276     19.283294666643979
    1     10.986908333310556     10.762250333314276    -19.283294666643979
    1    -10.762250333314276     19.283294666643979    -10.986908333310556
    1     10.762250333314276    -19.283294666643979     10.986908333310556
    1     12.265190666652291     -6.569695333339285     -8.668596333345914
    1    -12.265190666652291      6.569695333339285      8.668596333345914
    1     -6.569695333339285     -8.668596333345914     12.265190666652291
    1      6.569695333339285      8.668596333345914    -12.265190666652291
    1     -8.668596333345914     12.265190666652291     -6.569695333339285
    1      8.668596333345914    -12.265190666652291      6.569695333339285
    1     12.855529999981714     -5.855209000007248    -10.192254999984092
    1    -12.855529999981714      5.855209000007248     10.192254999984092
    1     -5.855209000007248    -10.192254999984092     12.855529999981714
    1      5.855209000007248     10.192254999984092    -12.855529999981714
    1    -10.192254999984092     12.855529999981714     -5.855209000007248
    1     10.192254999984092    -12.855529999981714      5.855209000007248
    1     14.605469666657113     -4.568783333318774    -11.987591333346606
    1    -14.605469666657113      4.568783333318774     11.987591333346606
    1     -4.568783333318774    -11.987591333346606     14.605469666657113
    1      4.568783333318774     11.987591333346606    -14.605469666657113
    1    -11.987591333346606     14.605469666657113     -4.568783333318774
    1     11.987591333346606    -14.605469666657113      4.568783333318774
    1     14.258897999977245     -9.023187999994164    -14.201287999992370
    1    -14.258897999977245      9.023187999994164     14.201287999992370
    1     -9.023187999994164    -14.201287999992370     14.258897999977245
    1      9.023187999994164     14.201287999992370    -14.258897999977245
    1    -14.201287999992370     14.258897999977245     -9.023187999994164
    1     14.201287999992370    -14.258897999977245      9.023187999994164
    1     19.688820333349081     -7.554345666667603    -11.749524666681074
    1    -19.688820333349081      7.554345666667603     11.749524666681074
    1     -7.554345666667603    -11.749524666681074     19.688820333349081
    1      7.554345666667603     11.749524666681074    -19.688820333349081
    1    -11.749524666681074     19.688820333349081     -7.554345666667603
    1     11.749524666681074    -19.688820333349081      7.554345666667603
    1     23.529742666659239     -6.936041333357741     -9.847285333326347
    1    -23.529742666659239      6.936041333357741      9.847285333326347
    1     -6.936041333357741     -9.847285333326347     23.529742666659239
    1      6.936041333357741      9.847285333326347    -23.529742666659239
    1     -9.847285333326347     23.529742666659239     -6.936041333357741
    1      9.847285333326347    -23.529742666659239      6.936041333357741
    1     19.815777666666243     -4.822083333350396    -10.243787333330959
    1    -19.815777666666243      4.822083333350396     10.243787333330959
    1     -4.822083333350396    -10.243787333330959     19.815777666666243
    1      4.822083333350396     10.243787333330959    -19.815777666666243
    1    -10.243787333330959     19.815777666666243     -4.822083333350396
    1     10.243787333330959    -19.815777666666243      4.822083333350396
    1     19.081292666677939     -2.525348333310752     -9.466733333321473
    1    -19.081292666677939      2.525348333310752      9.466733333321473
    1     -2.525348333310752     -9.466733333321473     19.081292666677939
    1      2.525348333310752      9.466733333321473    -19.081292666677939
    1     -9.466733333321473     19.081292666677939     -2.525348333310752
    1      9.466733333321473    -19.081292666677939      2.525348333310752
    1     13.469220333351929     -4.773536666644757    -14.189824666663741
    1    -13.469220333351929      4.773536666644757     14.189824666663741
    1     -4.773536666644757    -14.189824666663741     13.469220333351929
    1      4.773536666644757     14.189824666663741    -13.469220333351929
    1    -14.189824666663741     13.469220333351929     -4.773536666644757
    1     14.189824666663741    -13.469220333351929      4.773536666644757
    1     13.243465666676260     -7.009907333329335    -15.284683333349355
    1    -13.243465666676260      7.009907333329335     15.284683333349355
    1     -7.009907333329335    -15.284683333349355     13.243465666676260
    1      7.009907333329335     15.284683333349355    -13.243465666676260
    1    -15.284683333349355     13.243465666676260     -7.009907333329335
    1     15.284683333349355    -13.243465666676260      7.009907333329335
    1     21.748144999982031     -6.178378000026583    -11.438242000006618
    1    -21.748144999982031      6.178378000026583     11.438242000006618
    1     -6.178378000026583    -11.438242000006618     21.748144999982031
    1      6.178378000026583     11.438242000006618    -21.748144999982031
    1    -11.438242000006618     21.748144999982031     -6.178378000026583
    1     11.438242000006618    -21.748144999982031      6.178378000026583
    1     13.097184589261746    -12.258170891913403     -9.715186347416804
    1    -13.097184589261746     12.258170891913403      9.715186347416804
    1    -12.258170891913403     -9.715186347416804     13.097184589261746
    1     12.258170891913403      9.715186347416804    -13.097184589261746
    1     -9.715186347416804     13.097184589261746    -12.258170891913403
    1      9.715186347416804    -13.097184589261746     12.258170891913403
    1     12.830538253684690    -11.042622009576831    -10.776903249841881
    1    -12.830538253684690     11.042622009576831     10.776903249841881
    1    -11.042622009576831    -10.776903249841881     12.830538253684690
    1     11.042622009576831     10.776903249841881    -12.830538253684690
    1    -10.776903249841881     12.830538253684690    -11.042622009576831
    1     10.776903249841881    -12.830538253684690     11.042622009576831
    1     14.112382876254133    -12.037896318695578    -10.975165972569972
    1    -14.112382876254133     12.037896318695578     10.975165972569972
    1    -12.037896318695578    -10.975165972569972     14.112382876254133
    1     12.037896318695578     10.975165972569972    -14.112382876254133
    1    -10.975165972569972     14.112382876254133    -12.037896318695578
    1     10.975165972569972    -14.112382876254133     12.037896318695578
