# Supplementary material for: Restoring Symmetry and Enhancing Exchange via Chiral Molecular-Magnetic Hexagons
Source: J Phys Chem A. 2026 Feb 19;130(9):1746–54. doi: 10.1021/acs.jpca.5c05598 (PMC12969259; doi:10.1021/acs.jpca.5c05598)
Supplement: Supplementary file 3 [file jp5c05598_si_003.xyz]

         864
    -45694.97482    cp WFOUT WFOUT006                                           
    27      -9.439188      15.272402      -8.546549
    27       9.439188     -15.272402       8.546549
    27      15.272402      -8.546549      -9.439188
    27     -15.272402       8.546549       9.439188
    27      -8.546549      -9.439188      15.272402
    27       8.546549       9.439188     -15.272402
    27      -7.110899      17.882380      -5.979821
    27       7.110899     -17.882380       5.979821
    27      17.882380      -5.979821      -7.110899
    27     -17.882380       5.979821       7.110899
    27      -5.979821      -7.110899      17.882380
    27       5.979821       7.110899     -17.882380
    17     -17.361042      16.516290      -7.114222
    17      17.361042     -16.516290       7.114222
    17      16.516290      -7.114222     -17.361042
    17     -16.516290       7.114222      17.361042
    17      -7.114222     -17.361042      16.516290
    17       7.114222      17.361042     -16.516290
     7      -8.828261      14.840327     -10.641440
     7       8.828261     -14.840327      10.641440
     7      14.840327     -10.641440      -8.828261
     7     -14.840327      10.641440       8.828261
     7     -10.641440      -8.828261      14.840327
     7      10.641440       8.828261     -14.840327
     7      -9.745676      13.179934      -8.049073
     7       9.745676     -13.179934       8.049073
     7      13.179934      -8.049073      -9.745676
     7     -13.179934       8.049073       9.745676
     7      -8.049073      -9.745676      13.179934
     7       8.049073       9.745676     -13.179934
     7     -11.504806      15.715181      -9.055872
     7      11.504806     -15.715181       9.055872
     7      15.715181      -9.055872     -11.504806
     7     -15.715181       9.055872      11.504806
     7      -9.055872     -11.504806      15.715181
     7       9.055872      11.504806     -15.715181
     7      -6.036552      19.047124      -4.757120
     7       6.036552     -19.047124       4.757120
     7      19.047124      -4.757120      -6.036552
     7     -19.047124       4.757120       6.036552
     7      -4.757120      -6.036552      19.047124
     7       4.757120       6.036552     -19.047124
    15      -9.310884      15.772671      -5.087144
    15       9.310884     -15.772671       5.087144
    15      15.772671      -5.087144      -9.310884
    15     -15.772671       5.087144       9.310884
    15      -5.087144      -9.310884      15.772671
    15       5.087144       9.310884     -15.772671
    15      -9.089528      18.733369      -8.337928
    15       9.089528     -18.733369       8.337928
    15      18.733369      -8.337928      -9.089528
    15     -18.733369       8.337928       9.089528
    15      -8.337928      -9.089528      18.733369
    15       8.337928       9.089528     -18.733369
    15      -5.981360      15.656306      -7.996425
    15       5.981360     -15.656306       7.996425
    15      15.656306      -7.996425      -5.981360
    15     -15.656306       7.996425       5.981360
    15      -7.996425      -5.981360      15.656306
    15       7.996425       5.981360     -15.656306
     8     -17.313508      17.176725      -8.740643
     8      17.313508     -17.176725       8.740643
     8      17.176725      -8.740643     -17.313508
     8     -17.176725       8.740643      17.313508
     8      -8.740643     -17.313508      17.176725
     8       8.740643      17.313508     -17.176725
     8     -16.689462      14.886161      -7.140900
     8      16.689462     -14.886161       7.140900
     8      14.886161      -7.140900     -16.689462
     8     -14.886161       7.140900      16.689462
     8      -7.140900     -16.689462      14.886161
     8       7.140900      16.689462     -14.886161
     8     -18.987364      16.498761      -6.496217
     8      18.987364     -16.498761       6.496217
     8      16.498761      -6.496217     -18.987364
     8     -16.498761       6.496217      18.987364
     8      -6.496217     -18.987364      16.498761
     8       6.496217      18.987364     -16.498761
     8     -16.295094      17.474864      -6.080753
     8      16.295094     -17.474864       6.080753
     8      17.474864      -6.080753     -16.295094
     8     -17.474864       6.080753      16.295094
     8      -6.080753     -16.295094      17.474864
     8       6.080753      16.295094     -17.474864
     8      -9.922964      15.821661      -6.602135
     8       9.922964     -15.821661       6.602135
     8      15.821661      -6.602135      -9.922964
     8     -15.821661       6.602135       9.922964
     8      -6.602135      -9.922964      15.821661
     8       6.602135       9.922964     -15.821661
     8      -8.971502      17.274021      -9.061628
     8       8.971502     -17.274021       9.061628
     8      17.274021      -9.061628      -8.971502
     8     -17.274021       9.061628       8.971502
     8      -9.061628      -8.971502      17.274021
     8       9.061628       8.971502     -17.274021
     8      -7.400744      14.856956      -8.047327
     8       7.400744     -14.856956       8.047327
     8      14.856956      -8.047327      -7.400744
     8     -14.856956       8.047327       7.400744
     8      -8.047327      -7.400744      14.856956
     8       8.047327       7.400744     -14.856956
     8      -8.345164      17.079579      -4.718383
     8       8.345164     -17.079579       4.718383
     8      17.079579      -4.718383      -8.345164
     8     -17.079579       4.718383       8.345164
     8      -4.718383      -8.345164      17.079579
     8       4.718383       8.345164     -17.079579
     8      -7.844739      19.091938      -7.290837
     8       7.844739     -19.091938       7.290837
     8      19.091938      -7.290837      -7.844739
     8     -19.091938       7.290837       7.844739
     8      -7.290837      -7.844739      19.091938
     8       7.290837       7.844739     -19.091938
     8      -5.773497      16.684974      -6.710054
     8       5.773497     -16.684974       6.710054
     8      16.684974      -6.710054      -5.773497
     8     -16.684974       6.710054       5.773497
     8      -6.710054      -5.773497      16.684974
     8       6.710054       5.773497     -16.684974
     6      -1.943094      18.777802      -9.365312
     6       1.943094     -18.777802       9.365312
     6      18.777802      -9.365312      -1.943094
     6     -18.777802       9.365312       1.943094
     6      -9.365312      -1.943094      18.777802
     6       9.365312       1.943094     -18.777802
     6      -9.536593      19.201142     -13.324109
     6       9.536593     -19.201142      13.324109
     6      19.201142     -13.324109      -9.536593
     6     -19.201142      13.324109       9.536593
     6     -13.324109      -9.536593      19.201142
     6      13.324109       9.536593     -19.201142
     6      -3.232105      16.873922     -10.148661
     6       3.232105     -16.873922      10.148661
     6      16.873922     -10.148661      -3.232105
     6     -16.873922      10.148661       3.232105
     6     -10.148661      -3.232105      16.873922
     6      10.148661       3.232105     -16.873922
     6      -3.106744      19.318628      -8.797964
     6       3.106744     -19.318628       8.797964
     6      19.318628      -8.797964      -3.106744
     6     -19.318628       8.797964       3.106744
     6      -8.797964      -3.106744      19.318628
     6       8.797964       3.106744     -19.318628
     6      -8.901081      19.473246     -12.103436
     6       8.901081     -19.473246      12.103436
     6      19.473246     -12.103436      -8.901081
     6     -19.473246      12.103436       8.901081
     6     -12.103436      -8.901081      19.473246
     6      12.103436       8.901081     -19.473246
     6     -10.935887      19.216505     -13.412486
     6      10.935887     -19.216505      13.412486
     6      19.216505     -13.412486     -10.935887
     6     -19.216505      13.412486      10.935887
     6     -13.412486     -10.935887      19.216505
     6      13.412486      10.935887     -19.216505
     6      -8.096463      15.723281     -12.779599
     6       8.096463     -15.723281      12.779599
     6      15.723281     -12.779599      -8.096463
     6     -15.723281      12.779599       8.096463
     6     -12.779599      -8.096463      15.723281
     6      12.779599       8.096463     -15.723281
     6      -7.698886      14.447016     -13.197948
     6       7.698886     -14.447016      13.197948
     6      14.447016     -13.197948      -7.698886
     6     -14.447016      13.197948       7.698886
     6     -13.197948      -7.698886      14.447016
     6      13.197948       7.698886     -14.447016
     6      -2.010299      17.556372     -10.050323
     6       2.010299     -17.556372      10.050323
     6      17.556372     -10.050323      -2.010299
     6     -17.556372      10.050323       2.010299
     6     -10.050323      -2.010299      17.556372
     6      10.050323       2.010299     -17.556372
     6      -8.273301      14.199950      -4.806345
     6       8.273301     -14.199950       4.806345
     6      14.199950      -4.806345      -8.273301
     6     -14.199950       4.806345       8.273301
     6      -4.806345      -8.273301      14.199950
     6       4.806345       8.273301     -14.199950
     6     -10.736064      18.921948      -7.408356
     6      10.736064     -18.921948       7.408356
     6      18.921948      -7.408356     -10.736064
     6     -18.921948       7.408356      10.736064
     6      -7.408356     -10.736064      18.921948
     6       7.408356      10.736064     -18.921948
     6      -5.698811      16.639707      -9.601121
     6       5.698811     -16.639707       9.601121
     6      16.639707      -9.601121      -5.698811
     6     -16.639707       9.601121       5.698811
     6      -9.601121      -5.698811      16.639707
     6       9.601121       5.698811     -16.639707
     6      -7.618446      14.216261      -3.454112
     6       7.618446     -14.216261       3.454112
     6      14.216261      -3.454112      -7.618446
     6     -14.216261       3.454112       7.618446
     6      -3.454112      -7.618446      14.216261
     6       3.454112       7.618446     -14.216261
     6     -10.827537      20.253756      -6.718232
     6      10.827537     -20.253756       6.718232
     6      20.253756      -6.718232     -10.827537
     6     -20.253756       6.718232      10.827537
     6      -6.718232     -10.827537      20.253756
     6       6.718232      10.827537     -20.253756
     6      -4.403100      17.398625      -9.566142
     6       4.403100     -17.398625       9.566142
     6      17.398625      -9.566142      -4.403100
     6     -17.398625       9.566142       4.403100
     6      -9.566142      -4.403100      17.398625
     6       9.566142       4.403100     -17.398625
     6      -6.436539      14.955835      -3.244394
     6       6.436539     -14.955835       3.244394
     6      14.955835      -3.244394      -6.436539
     6     -14.955835       3.244394       6.436539
     6      -3.244394      -6.436539      14.955835
     6       3.244394       6.436539     -14.955835
     6     -10.186358      20.459640      -5.480299
     6      10.186358     -20.459640       5.480299
     6      20.459640      -5.480299     -10.186358
     6     -20.459640       5.480299      10.186358
     6      -5.480299     -10.186358      20.459640
     6       5.480299      10.186358     -20.459640
     6      -4.329424      18.643491      -8.910035
     6       4.329424     -18.643491       8.910035
     6      18.643491      -8.910035      -4.329424
     6     -18.643491       8.910035       4.329424
     6      -8.910035      -4.329424      18.643491
     6       8.910035       4.329424     -18.643491
     6      -5.864312      15.035285      -1.967636
     6       5.864312     -15.035285       1.967636
     6      15.035285      -1.967636      -5.864312
     6     -15.035285       1.967636       5.864312
     6      -1.967636      -5.864312      15.035285
     6       1.967636       5.864312     -15.035285
     6     -10.224587      21.714490      -4.859419
     6      10.224587     -21.714490       4.859419
     6      21.714490      -4.859419     -10.224587
     6     -21.714490       4.859419      10.224587
     6      -4.859419     -10.224587      21.714490
     6       4.859419      10.224587     -21.714490
     6      -6.456546      14.370735      -0.882467
     6       6.456546     -14.370735       0.882467
     6      14.370735      -0.882467      -6.456546
     6     -14.370735       0.882467       6.456546
     6      -0.882467      -6.456546      14.370735
     6       0.882467       6.456546     -14.370735
     6     -10.903562      22.783571      -5.463906
     6      10.903562     -22.783571       5.463906
     6      22.783571      -5.463906     -10.903562
     6     -22.783571       5.463906      10.903562
     6      -5.463906     -10.903562      22.783571
     6       5.463906      10.903562     -22.783571
     6      -7.623102      13.619406      -1.082480
     6       7.623102     -13.619406       1.082480
     6      13.619406      -1.082480      -7.623102
     6     -13.619406       1.082480       7.623102
     6      -1.082480      -7.623102      13.619406
     6       1.082480       7.623102     -13.619406
     6     -11.554347      22.587378      -6.689827
     6      11.554347     -22.587378       6.689827
     6      22.587378      -6.689827     -11.554347
     6     -22.587378       6.689827      11.554347
     6      -6.689827     -11.554347      22.587378
     6       6.689827      11.554347     -22.587378
     6      -8.198013      13.544141      -2.359565
     6       8.198013     -13.544141       2.359565
     6      13.544141      -2.359565      -8.198013
     6     -13.544141       2.359565       8.198013
     6      -2.359565      -8.198013      13.544141
     6       2.359565       8.198013     -13.544141
     6     -11.516153      21.330882      -7.309919
     6      11.516153     -21.330882       7.309919
     6      21.330882      -7.309919     -11.516153
     6     -21.330882       7.309919      11.516153
     6      -7.309919     -11.516153      21.330882
     6       7.309919      11.516153     -21.330882
     6     -10.698132      15.838335      -3.798006
     6      10.698132     -15.838335       3.798006
     6      15.838335      -3.798006     -10.698132
     6     -15.838335       3.798006      10.698132
     6      -3.798006     -10.698132      15.838335
     6       3.798006      10.698132     -15.838335
     6      -8.965067      20.098716      -9.651124
     6       8.965067     -20.098716       9.651124
     6      20.098716      -9.651124      -8.965067
     6     -20.098716       9.651124       8.965067
     6      -9.651124      -8.965067      20.098716
     6       9.651124       8.965067     -20.098716
     6      -4.565521      14.404895      -7.789221
     6       4.565521     -14.404895       7.789221
     6      14.404895      -7.789221      -4.565521
     6     -14.404895       7.789221       4.565521
     6      -7.789221      -4.565521      14.404895
     6       7.789221       4.565521     -14.404895
     6     -11.920550      15.024553      -4.134132
     6      11.920550     -15.024553       4.134132
     6      15.024553      -4.134132     -11.920550
     6     -15.024553       4.134132      11.920550
     6      -4.134132     -11.920550      15.024553
     6       4.134132      11.920550     -15.024553
     6      -9.652708      19.779035     -10.951220
     6       9.652708     -19.779035      10.951220
     6      19.779035     -10.951220      -9.652708
     6     -19.779035      10.951220       9.652708
     6     -10.951220      -9.652708      19.779035
     6      10.951220       9.652708     -19.779035
     6      -4.754287      13.115061      -8.539645
     6       4.754287     -13.115061       8.539645
     6      13.115061      -8.539645      -4.754287
     6     -13.115061       8.539645       4.754287
     6      -8.539645      -4.754287      13.115061
     6       8.539645       4.754287     -13.115061
     6     -11.918077      13.618861      -4.027668
     6      11.918077     -13.618861       4.027668
     6      13.618861      -4.027668     -11.918077
     6     -13.618861       4.027668      11.918077
     6      -4.027668     -11.918077      13.618861
     6       4.027668      11.918077     -13.618861
     6     -11.057934      19.798389     -11.056837
     6      11.057934     -19.798389      11.056837
     6      19.798389     -11.056837     -11.057934
     6     -19.798389      11.056837      11.057934
     6     -11.056837     -11.057934      19.798389
     6      11.056837      11.057934     -19.798389
     6      -4.609146      13.058653      -9.940644
     6       4.609146     -13.058653       9.940644
     6      13.058653      -9.940644      -4.609146
     6     -13.058653       9.940644       4.609146
     6      -9.940644      -4.609146      13.058653
     6       9.940644       4.609146     -13.058653
     6     -13.066450      12.874591      -4.334589
     6      13.066450     -12.874591       4.334589
     6      12.874591      -4.334589     -13.066450
     6     -12.874591       4.334589      13.066450
     6      -4.334589     -13.066450      12.874591
     6       4.334589      13.066450     -12.874591
     6     -11.694889      19.512375     -12.270585
     6      11.694889     -19.512375      12.270585
     6      19.512375     -12.270585     -11.694889
     6     -19.512375      12.270585      11.694889
     6     -12.270585     -11.694889      19.512375
     6      12.270585      11.694889     -19.512375
     6      -4.779669      11.856029     -10.637598
     6       4.779669     -11.856029      10.637598
     6      11.856029     -10.637598      -4.779669
     6     -11.856029      10.637598       4.779669
     6     -10.637598      -4.779669      11.856029
     6      10.637598       4.779669     -11.856029
     6     -14.240016      13.524523      -4.745227
     6      14.240016     -13.524523       4.745227
     6      13.524523      -4.745227     -14.240016
     6     -13.524523       4.745227      14.240016
     6      -4.745227     -14.240016      13.524523
     6       4.745227      14.240016     -13.524523
     6      -5.084925      10.675539      -9.943868
     6       5.084925     -10.675539       9.943868
     6      10.675539      -9.943868      -5.084925
     6     -10.675539       9.943868       5.084925
     6      -9.943868      -5.084925      10.675539
     6       9.943868       5.084925     -10.675539
     6     -14.259539      14.923623      -4.844355
     6      14.259539     -14.923623       4.844355
     6      14.923623      -4.844355     -14.259539
     6     -14.923623       4.844355      14.259539
     6      -4.844355     -14.259539      14.923623
     6       4.844355      14.259539     -14.923623
     6      -5.222286      10.714539      -8.549213
     6       5.222286     -10.714539       8.549213
     6      10.714539      -8.549213      -5.222286
     6     -10.714539       8.549213       5.222286
     6      -8.549213      -5.222286      10.714539
     6       8.549213       5.222286     -10.714539
     6     -13.107553      15.663238      -4.543263
     6      13.107553     -15.663238       4.543263
     6      15.663238      -4.543263     -13.107553
     6     -15.663238       4.543263      13.107553
     6      -4.543263     -13.107553      15.663238
     6       4.543263      13.107553     -15.663238
     6      -5.065063      11.923101      -7.854652
     6       5.065063     -11.923101       7.854652
     6      11.923101      -7.854652      -5.065063
     6     -11.923101       7.854652       5.065063
     6      -7.854652      -5.065063      11.923101
     6       7.854652       5.065063     -11.923101
     6      -8.646647      15.885259     -11.505362
     6       8.646647     -15.885259      11.505362
     6      15.885259     -11.505362      -8.646647
     6     -15.885259      11.505362       8.646647
     6     -11.505362      -8.646647      15.885259
     6      11.505362       8.646647     -15.885259
     6      -8.682492      12.346502      -7.827602
     6       8.682492     -12.346502       7.827602
     6      12.346502      -7.827602      -8.682492
     6     -12.346502       7.827602       8.682492
     6      -7.827602      -8.682492      12.346502
     6       7.827602       8.682492     -12.346502
     6     -12.432426      15.845529      -8.052561
     6      12.432426     -15.845529       8.052561
     6      15.845529      -8.052561     -12.432426
     6     -15.845529       8.052561      12.432426
     6      -8.052561     -12.432426      15.845529
     6       8.052561      12.432426     -15.845529
     6      -8.836612      11.035224      -7.371756
     6       8.836612     -11.035224       7.371756
     6      11.035224      -7.371756      -8.836612
     6     -11.035224       7.371756       8.836612
     6      -7.371756      -8.836612      11.035224
     6       7.371756       8.836612     -11.035224
     6     -13.753579      16.230671      -8.284257
     6      13.753579     -16.230671       8.284257
     6      16.230671      -8.284257     -13.753579
     6     -16.230671       8.284257      13.753579
     6      -8.284257     -13.753579      16.230671
     6       8.284257      13.753579     -16.230671
     6     -10.123193      10.547126      -7.105663
     6      10.123193     -10.547126       7.105663
     6      10.547126      -7.105663     -10.123193
     6     -10.547126       7.105663      10.123193
     6      -7.105663     -10.123193      10.547126
     6       7.105663      10.123193     -10.547126
     6     -14.164505      16.517983      -9.593245
     6      14.164505     -16.517983       9.593245
     6      16.517983      -9.593245     -14.164505
     6     -16.517983       9.593245      14.164505
     6      -9.593245     -14.164505      16.517983
     6       9.593245      14.164505     -16.517983
     6      -7.881132      13.369788     -12.320792
     6       7.881132     -13.369788      12.320792
     6      13.369788     -12.320792      -7.881132
     6     -13.369788      12.320792       7.881132
     6     -12.320792      -7.881132      13.369788
     6      12.320792       7.881132     -13.369788
     6     -11.217675      11.393298      -7.325179
     6      11.217675     -11.393298       7.325179
     6      11.393298      -7.325179     -11.217675
     6     -11.393298       7.325179      11.217675
     6      -7.325179     -11.217675      11.393298
     6       7.325179      11.217675     -11.393298
     6     -13.226080      16.389556     -10.626748
     6      13.226080     -16.389556      10.626748
     6      16.389556     -10.626748     -13.226080
     6     -16.389556      10.626748      13.226080
     6     -10.626748     -13.226080      16.389556
     6      10.626748      13.226080     -16.389556
     6      -8.444288      13.601246     -11.061640
     6       8.444288     -13.601246      11.061640
     6      13.601246     -11.061640      -8.444288
     6     -13.601246      11.061640       8.444288
     6     -11.061640      -8.444288      13.601246
     6      11.061640       8.444288     -13.601246
     6     -10.996290      12.691473      -7.796762
     6      10.996290     -12.691473       7.796762
     6      12.691473      -7.796762     -10.996290
     6     -12.691473       7.796762      10.996290
     6      -7.796762     -10.996290      12.691473
     6       7.796762      10.996290     -12.691473
     6     -11.919778      15.988991     -10.326684
     6      11.919778     -15.988991      10.326684
     6      15.988991     -10.326684     -11.919778
     6     -15.988991      10.326684      11.919778
     6     -10.326684     -11.919778      15.988991
     6      10.326684      11.919778     -15.988991
     6      -4.961686      19.747792      -5.229554
     6       4.961686     -19.747792       5.229554
     6      19.747792      -5.229554      -4.961686
     6     -19.747792       5.229554       4.961686
     6      -5.229554      -4.961686      19.747792
     6       5.229554       4.961686     -19.747792
     6      -4.200638      20.578877      -4.407313
     6       4.200638     -20.578877       4.407313
     6      20.578877      -4.407313      -4.200638
     6     -20.578877       4.407313       4.200638
     6      -4.407313      -4.200638      20.578877
     6       4.407313       4.200638     -20.578877
     6      -4.544519      20.704828      -3.055147
     6       4.544519     -20.704828       3.055147
     6      20.704828      -3.055147      -4.544519
     6     -20.704828       3.055147       4.544519
     6      -3.055147      -4.544519      20.704828
     6       3.055147       4.544519     -20.704828
     6      -5.646552      19.985915      -2.567178
     6       5.646552     -19.985915       2.567178
     6      19.985915      -2.567178      -5.646552
     6     -19.985915       2.567178       5.646552
     6      -2.567178      -5.646552      19.985915
     6       2.567178       5.646552     -19.985915
     6      -6.370203      19.166318      -3.436464
     6       6.370203     -19.166318       3.436464
     6      19.166318      -3.436464      -6.370203
     6     -19.166318       3.436464       6.370203
     6      -3.436464      -6.370203      19.166318
     6       3.436464       6.370203     -19.166318
     1      -8.943192      16.862781     -11.108674
     1       8.943192     -16.862781      11.108674
     1      16.862781     -11.108674      -8.943192
     1     -16.862781      11.108674       8.943192
     1     -11.108674      -8.943192      16.862781
     1      11.108674       8.943192     -16.862781
     1      -7.595458      12.349175     -12.604490
     1       7.595458     -12.349175      12.604490
     1      12.349175     -12.604490      -7.595458
     1     -12.349175      12.604490       7.595458
     1     -12.604490      -7.595458      12.349175
     1      12.604490       7.595458     -12.349175
     1      -8.604113      12.782577     -10.354774
     1       8.604113     -12.782577      10.354774
     1      12.782577     -10.354774      -8.604113
     1     -12.782577      10.354774       8.604113
     1     -10.354774      -8.604113      12.782577
     1      10.354774       8.604113     -12.782577
     1      -7.703106      12.798392      -8.018237
     1       7.703106     -12.798392       8.018237
     1      12.798392      -8.018237      -7.703106
     1     -12.798392       8.018237       7.703106
     1      -8.018237      -7.703106      12.798392
     1       8.018237       7.703106     -12.798392
     1      -7.946640      10.411366      -7.228105
     1       7.946640     -10.411366       7.228105
     1      10.411366      -7.228105      -7.946640
     1     -10.411366       7.228105       7.946640
     1      -7.228105      -7.946640      10.411366
     1       7.228105       7.946640     -10.411366
     1     -10.269632       9.521129      -6.744424
     1      10.269632      -9.521129       6.744424
     1       9.521129      -6.744424     -10.269632
     1      -9.521129       6.744424      10.269632
     1      -6.744424     -10.269632       9.521129
     1       6.744424      10.269632      -9.521129
     1     -12.246266      11.059457      -7.142888
     1      12.246266     -11.059457       7.142888
     1      11.059457      -7.142888     -12.246266
     1     -11.059457       7.142888      12.246266
     1      -7.142888     -12.246266      11.059457
     1       7.142888      12.246266     -11.059457
     1     -11.829198      13.373201      -7.991318
     1      11.829198     -13.373201       7.991318
     1      13.373201      -7.991318     -11.829198
     1     -13.373201       7.991318      11.829198
     1      -7.991318     -11.829198      13.373201
     1       7.991318      11.829198     -13.373201
     1     -12.057230      15.634971      -7.047139
     1      12.057230     -15.634971       7.047139
     1      15.634971      -7.047139     -12.057230
     1     -15.634971       7.047139      12.057230
     1      -7.047139     -12.057230      15.634971
     1       7.047139      12.057230     -15.634971
     1     -14.460376      16.305689      -7.448383
     1      14.460376     -16.305689       7.448383
     1      16.305689      -7.448383     -14.460376
     1     -16.305689       7.448383      14.460376
     1      -7.448383     -14.460376      16.305689
     1       7.448383      14.460376     -16.305689
     1     -15.209124      16.814761      -9.771393
     1      15.209124     -16.814761       9.771393
     1      16.814761      -9.771393     -15.209124
     1     -16.814761       9.771393      15.209124
     1      -9.771393     -15.209124      16.814761
     1       9.771393      15.209124     -16.814761
     1     -13.498806      16.588300     -11.670546
     1      13.498806     -16.588300      11.670546
     1      16.588300     -11.670546     -13.498806
     1     -16.588300      11.670546      13.498806
     1     -11.670546     -13.498806      16.588300
     1      11.670546      13.498806     -16.588300
     1     -11.170071      15.873978     -11.114474
     1      11.170071     -15.873978      11.114474
     1      15.873978     -11.114474     -11.170071
     1     -15.873978      11.114474      11.170071
     1     -11.114474     -11.170071      15.873978
     1      11.114474      11.170071     -15.873978
     1      -4.737998      19.614022      -6.292617
     1       4.737998     -19.614022       6.292617
     1      19.614022      -6.292617      -4.737998
     1     -19.614022       6.292617       4.737998
     1      -6.292617      -4.737998      19.614022
     1       6.292617       4.737998     -19.614022
     1      -3.344382      21.120187      -4.830793
     1       3.344382     -21.120187       4.830793
     1      21.120187      -4.830793      -3.344382
     1     -21.120187       4.830793       3.344382
     1      -4.830793      -3.344382      21.120187
     1       4.830793       3.344382     -21.120187
     1      -3.962689      21.354503      -2.388750
     1       3.962689     -21.354503       2.388750
     1      21.354503      -2.388750      -3.962689
     1     -21.354503       2.388750       3.962689
     1      -2.388750      -3.962689      21.354503
     1       2.388750       3.962689     -21.354503
     1      -5.948185      20.056449      -1.516197
     1       5.948185     -20.056449       1.516197
     1      20.056449      -1.516197      -5.948185
     1     -20.056449       1.516197       5.948185
     1      -1.516197      -5.948185      20.056449
     1       1.516197       5.948185     -20.056449
     1      -7.231350      18.566900      -3.115980
     1       7.231350     -18.566900       3.115980
     1      18.566900      -3.115980      -7.231350
     1     -18.566900       3.115980       7.231350
     1      -3.115980      -7.231350      18.566900
     1       3.115980       7.231350     -18.566900
     1      -5.979961      15.483347      -4.092902
     1       5.979961     -15.483347       4.092902
     1      15.483347      -4.092902      -5.979961
     1     -15.483347       4.092902       5.979961
     1      -4.092902      -5.979961      15.483347
     1       4.092902       5.979961     -15.483347
     1      -4.944256      15.615438      -1.821030
     1       4.944256     -15.615438       1.821030
     1      15.615438      -1.821030      -4.944256
     1     -15.615438       1.821030       4.944256
     1      -1.821030      -4.944256      15.615438
     1       1.821030       4.944256     -15.615438
     1      -6.010014      14.439890       0.118803
     1       6.010014     -14.439890      -0.118803
     1      14.439890       0.118803      -6.010014
     1     -14.439890      -0.118803       6.010014
     1       0.118803      -6.010014      14.439890
     1      -0.118803       6.010014     -14.439890
     1      -8.091089      13.090377      -0.241803
     1       8.091089     -13.090377       0.241803
     1      13.090377      -0.241803      -8.091089
     1     -13.090377       0.241803       8.091089
     1      -0.241803      -8.091089      13.090377
     1       0.241803       8.091089     -13.090377
     1      -9.106582      12.943798      -2.512476
     1       9.106582     -12.943798       2.512476
     1      12.943798      -2.512476      -9.106582
     1     -12.943798       2.512476       9.106582
     1      -2.512476      -9.106582      12.943798
     1       2.512476       9.106582     -12.943798
     1      -9.652421      19.622138      -5.010419
     1       9.652421     -19.622138       5.010419
     1      19.622138      -5.010419      -9.652421
     1     -19.622138       5.010419       9.652421
     1      -5.010419      -9.652421      19.622138
     1       5.010419       9.652421     -19.622138
     1      -9.724426      21.858709      -3.893071
     1       9.724426     -21.858709       3.893071
     1      21.858709      -3.893071      -9.724426
     1     -21.858709       3.893071       9.724426
     1      -3.893071      -9.724426      21.858709
     1       3.893071       9.724426     -21.858709
     1     -10.926198      23.768874      -4.979041
     1      10.926198     -23.768874       4.979041
     1      23.768874      -4.979041     -10.926198
     1     -23.768874       4.979041      10.926198
     1      -4.979041     -10.926198      23.768874
     1       4.979041      10.926198     -23.768874
     1     -12.098264      23.413981      -7.165097
     1      12.098264     -23.413981       7.165097
     1      23.413981      -7.165097     -12.098264
     1     -23.413981       7.165097      12.098264
     1      -7.165097     -12.098264      23.413981
     1       7.165097      12.098264     -23.413981
     1     -12.053538      21.176503      -8.257028
     1      12.053538     -21.176503       8.257028
     1      21.176503      -8.257028     -12.053538
     1     -21.176503       8.257028      12.053538
     1      -8.257028     -12.053538      21.176503
     1       8.257028      12.053538     -21.176503
     1      -5.243785      19.052555      -8.458349
     1       5.243785     -19.052555       8.458349
     1      19.052555      -8.458349      -5.243785
     1     -19.052555       8.458349       5.243785
     1      -8.458349      -5.243785      19.052555
     1       8.458349       5.243785     -19.052555
     1     -11.011546      13.097577      -3.690821
     1      11.011546     -13.097577       3.690821
     1      13.097577      -3.690821     -11.011546
     1     -13.097577       3.690821      11.011546
     1      -3.690821     -11.011546      13.097577
     1       3.690821      11.011546     -13.097577
     1     -13.045290      11.780646      -4.232779
     1      13.045290     -11.780646       4.232779
     1      11.780646      -4.232779     -13.045290
     1     -11.780646       4.232779      13.045290
     1      -4.232779     -13.045290      11.780646
     1       4.232779      13.045290     -11.780646
     1     -15.147937      12.955612      -4.984526
     1      15.147937     -12.955612       4.984526
     1      12.955612      -4.984526     -15.147937
     1     -12.955612       4.984526      15.147937
     1      -4.984526     -15.147937      12.955612
     1       4.984526      15.147937     -12.955612
     1     -15.170632      15.444155      -5.169680
     1      15.170632     -15.444155       5.169680
     1      15.444155      -5.169680     -15.170632
     1     -15.444155       5.169680      15.170632
     1      -5.169680     -15.170632      15.444155
     1       5.169680      15.170632     -15.444155
     1     -13.141155      16.760010      -4.616624
     1      13.141155     -16.760010       4.616624
     1      16.760010      -4.616624     -13.141155
     1     -16.760010       4.616624      13.141155
     1      -4.616624     -13.141155      16.760010
     1       4.616624      13.141155     -16.760010
     1     -11.666342      20.044869     -10.177057
     1      11.666342     -20.044869      10.177057
     1      20.044869     -10.177057     -11.666342
     1     -20.044869      10.177057      11.666342
     1     -10.177057     -11.666342      20.044869
     1      10.177057      11.666342     -20.044869
     1     -12.790806      19.543324     -12.326596
     1      12.790806     -19.543324      12.326596
     1      19.543324     -12.326596     -12.790806
     1     -19.543324      12.326596      12.790806
     1     -12.326596     -12.790806      19.543324
     1      12.326596      12.790806     -19.543324
     1      -4.351851      13.970166     -10.494846
     1       4.351851     -13.970166      10.494846
     1      13.970166     -10.494846      -4.351851
     1     -13.970166      10.494846       4.351851
     1     -10.494846      -4.351851      13.970166
     1      10.494846       4.351851     -13.970166
     1      -4.650923      11.839397     -11.727725
     1       4.650923     -11.839397      11.727725
     1      11.839397     -11.727725      -4.650923
     1     -11.839397      11.727725       4.650923
     1     -11.727725      -4.650923      11.839397
     1      11.727725       4.650923     -11.839397
     1      -5.198747       9.727959     -10.486577
     1       5.198747      -9.727959      10.486577
     1       9.727959     -10.486577      -5.198747
     1      -9.727959      10.486577       5.198747
     1     -10.486577      -5.198747       9.727959
     1      10.486577       5.198747      -9.727959
     1      -5.429136       9.790752      -7.991374
     1       5.429136      -9.790752       7.991374
     1       9.790752      -7.991374      -5.429136
     1      -9.790752       7.991374       5.429136
     1      -7.991374      -5.429136       9.790752
     1       7.991374       5.429136      -9.790752
     1      -5.162875      11.943027      -6.760388
     1       5.162875     -11.943027       6.760388
     1      11.943027      -6.760388      -5.162875
     1     -11.943027       6.760388       5.162875
     1      -6.760388      -5.162875      11.943027
     1       6.760388       5.162875     -11.943027
     1      -7.559017      14.200469      -5.652366
     1       7.559017     -14.200469       5.652366
     1      14.200469      -5.652366      -7.559017
     1     -14.200469       5.652366       7.559017
     1      -5.652366      -7.559017      14.200469
     1       5.652366       7.559017     -14.200469
     1      -8.971011      13.352322      -4.936236
     1       8.971011     -13.352322       4.936236
     1      13.352322      -4.936236      -8.971011
     1     -13.352322       4.936236       8.971011
     1      -4.936236      -8.971011      13.352322
     1       4.936236       8.971011     -13.352322
     1     -10.753064      18.054015      -6.721542
     1      10.753064     -18.054015       6.721542
     1      18.054015      -6.721542     -10.753064
     1     -18.054015       6.721542      10.753064
     1      -6.721542     -10.753064      18.054015
     1       6.721542      10.753064     -18.054015
     1     -11.528340      18.772449      -8.164687
     1      11.528340     -18.772449       8.164687
     1      18.772449      -8.164687     -11.528340
     1     -18.772449       8.164687      11.528340
     1      -8.164687     -11.528340      18.772449
     1       8.164687      11.528340     -18.772449
     1      -6.598237      17.283005      -9.668949
     1       6.598237     -17.283005       9.668949
     1      17.283005      -9.668949      -6.598237
     1     -17.283005       9.668949       6.598237
     1      -9.668949      -6.598237      17.283005
     1       9.668949       6.598237     -17.283005
     1      -5.741566      15.897062     -10.418895
     1       5.741566     -15.897062      10.418895
     1      15.897062     -10.418895      -5.741566
     1     -15.897062      10.418895       5.741566
     1     -10.418895      -5.741566      15.897062
     1      10.418895       5.741566     -15.897062
     1     -10.937430      16.915572      -3.707085
     1      10.937430     -16.915572       3.707085
     1      16.915572      -3.707085     -10.937430
     1     -16.915572       3.707085      10.937430
     1      -3.707085     -10.937430      16.915572
     1       3.707085      10.937430     -16.915572
     1     -10.221141      15.512640      -2.851980
     1      10.221141     -15.512640       2.851980
     1      15.512640      -2.851980     -10.221141
     1     -15.512640       2.851980      10.221141
     1      -2.851980     -10.221141      15.512640
     1       2.851980      10.221141     -15.512640
     1      -7.878575      20.261176      -9.786613
     1       7.878575     -20.261176       9.786613
     1      20.261176      -9.786613      -7.878575
     1     -20.261176       9.786613       7.878575
     1      -9.786613      -7.878575      20.261176
     1       9.786613       7.878575     -20.261176
     1      -9.387775      21.001593      -9.167112
     1       9.387775     -21.001593       9.167112
     1      21.001593      -9.167112      -9.387775
     1     -21.001593       9.167112       9.387775
     1      -9.167112      -9.387775      21.001593
     1       9.167112       9.387775     -21.001593
     1      -4.497410      14.242077      -6.696331
     1       4.497410     -14.242077       6.696331
     1      14.242077      -6.696331      -4.497410
     1     -14.242077       6.696331       4.497410
     1      -6.696331      -4.497410      14.242077
     1       6.696331       4.497410     -14.242077
     1      -3.652668      14.944523      -8.110801
     1       3.652668     -14.944523       8.110801
     1      14.944523      -8.110801      -3.652668
     1     -14.944523       8.110801       3.652668
     1      -8.110801      -3.652668      14.944523
     1       8.110801       3.652668     -14.944523
     1      -3.278635      15.925554     -10.703062
     1       3.278635     -15.925554      10.703062
     1      15.925554     -10.703062      -3.278635
     1     -15.925554      10.703062       3.278635
     1     -10.703062      -3.278635      15.925554
     1      10.703062       3.278635     -15.925554
     1      -3.065643      20.289414      -8.285025
     1       3.065643     -20.289414       8.285025
     1      20.289414      -8.285025      -3.065643
     1     -20.289414       8.285025       3.065643
     1      -8.285025      -3.065643      20.289414
     1       8.285025       3.065643     -20.289414
     1      -7.803580      19.472505     -12.044261
     1       7.803580     -19.472505      12.044261
     1      19.472505     -12.044261      -7.803580
     1     -19.472505      12.044261       7.803580
     1     -12.044261      -7.803580      19.472505
     1      12.044261       7.803580     -19.472505
     1     -11.433168      19.016274     -14.370661
     1      11.433168     -19.016274      14.370661
     1      19.016274     -14.370661     -11.433168
     1     -19.016274      14.370661      11.433168
     1     -14.370661     -11.433168      19.016274
     1      14.370661      11.433168     -19.016274
     1      -7.987778      16.599526     -13.429698
     1       7.987778     -16.599526      13.429698
     1      16.599526     -13.429698      -7.987778
     1     -16.599526      13.429698       7.987778
     1     -13.429698      -7.987778      16.599526
     1      13.429698       7.987778     -16.599526
     1      -7.265215      14.294545     -14.194402
     1       7.265215     -14.294545      14.194402
     1      14.294545     -14.194402      -7.265215
     1     -14.294545      14.194402       7.265215
     1     -14.194402      -7.265215      14.294545
     1      14.194402       7.265215     -14.294545
     1      -1.109398      17.132737     -10.512041
     1       1.109398     -17.132737      10.512041
     1      17.132737     -10.512041      -1.109398
     1     -17.132737      10.512041       1.109398
     1     -10.512041      -1.109398      17.132737
     1      10.512041       1.109398     -17.132737
     1      -0.985358      19.308167      -9.278009
     1       0.985358     -19.308167       9.278009
     1      19.308167      -9.278009      -0.985358
     1     -19.308167       9.278009       0.985358
     1      -9.278009      -0.985358      19.308167
     1       9.278009       0.985358     -19.308167
     1      -8.930965      19.003005     -14.219261
     1       8.930965     -19.003005      14.219261
     1      19.003005     -14.219261      -8.930965
     1     -19.003005      14.219261       8.930965
     1     -14.219261      -8.930965      19.003005
     1      14.219261       8.930965     -19.003005
